# Supplementary material for: Mechanism of virulence polymorphism in CR-hvKP strains from the same source
Source: Microbiol Spectr. 2025 May 23;13(7):e02464-24. doi: 10.1128/spectrum.02464-24 (PMC12210850; doi:10.1128/spectrum.02464-24)
Supplement: Table S1 — SNP analysis of KP13 and KP41. [file spectrum.02464-24-s0002.xlsx]

## Sheet: 1
7824							9589
position	base	Gene_loci	Gene_ID	codon	aa	function	position	base	Gene_loci	Gene_ID	codon	aa	function
98265	A	183	ORF00096	ACT	Threonine	MULTISPECIES: PTS glucose transporter subunit IIBC [Klebsiella]	98264	G	183	ORF00095	ACC	Threonine	MULTISPECIES: PTS glucose transporter subunit IIBC [Enterobacteriaceae]		Glucose-specific phosphotransferase system; G. parasuis pathogenesis
674074	A						671770	G
1010013	A	126	ORF00984	CGT	Arginine	MULTISPECIES: propanediol dehydratase large subunit PduC [Enterobacteriaceae]	1007807	G	126	ORF00981	CGC	Arginine	MULTISPECIES: propanediol dehydratase large subunit PduC [Enterobacteriaceae]
1358293	C	371	ORF01318	TCC	Serine	MULTISPECIES: nucleoside-diphosphate kinase [Enterobacteriaceae]	1356086	T	371	ORF01314	TTC	Phenylalanine	nucleoside-diphosphate kinase [Klebsiella pneumoniae]
1741646	T	537	ORF01670	GCA	Alanine	MULTISPECIES: SDR family oxidoreductase [Enterobacteriaceae]	1739439	C	537	ORF01666	GCG	Alanine	MULTISPECIES: SDR family oxidoreductase [Enterobacteriaceae]
1794845	G	283	ORF01708	GAT	Aspartic	MULTISPECIES: hypothetical protein [Enterobacteriaceae]	1793415	T	283	ORF01706	TAT	Tyrosine	MULTISPECIES: hypothetical protein [Enterobacteriaceae]
1867960	A	712	ORF01770	TCT	Serine	MULTISPECIES: P-type DNA transfer ATPase VirB11 [Enterobacteriaceae]	1866529	G	712	ORF01768	CCT	Proline	MULTISPECIES: P-type DNA transfer ATPase VirB11 [Enterobacteriaceae]，Control of hyphae and flagella									PMID: 39223938
3494919	T	239	ORF03358	GTT	Valine	MULTISPECIES: SDR family oxidoreductase [Enterobacteriaceae]	3495402	A	239	ORF03360	GAT	Aspartic	MULTISPECIES: SDR family oxidoreductase [Enterobacteriaceae]
3732106	A	107	ORF03591	ATT	Isoleucine	MULTISPECIES: TraR/DksA family transcriptional regulator [Enterobacteriaceae]	3689560	G	107	ORF03537	ACT	Threonine	MULTISPECIES: TraR/DksA family transcriptional regulator [Enterobacteriaceae]
3916121	T	41	ORF03765	ATA	Isoleucine	hypothetical protein [Klebsiella pneumoniae]	3873575	G	41	ORF03711	AGA	Arginine	MULTISPECIES: methionine synthase [Klebsiella]
4761196	C	659	ORF04527	TCC	Serine	phosphatidylglycerol--membrane-oligosaccharide glycerophosphotransferase [Klebsiella pneumoniae]	4717448	G	659	ORF04470	TGC	Cysteine	MULTISPECIES: phosphatidylglycerol--membrane-oligosaccharide glycerophosphotransferase [Enterobacteriaceae]
