# Supplementary material for: Mechanism of virulence polymorphism in CR-hvKP strains from the same source
Source: Microbiol Spectr. 2025 May 23;13(7):e02464-24. doi: 10.1128/spectrum.02464-24 (PMC12210850; doi:10.1128/spectrum.02464-24)
Supplement: Table S2 — KP13- and KP41-related differential protein expression and gene annotation. [file spectrum.02464-24-s0005.xlsx]

## Sheet: Sheet1
Date_norm
	ID	name	X700603_1	X700603_2	X700603_3	KP13_1	KP13_2	KP13_3	KP41_1	KP41_2	KP41_3	ProteinID	Genes	Description
1	A0A0H3GG41	KPHS_00020	14.8908072967642	14.868655788159	14.7448244039873	14.0641196932938	14.5061937463435	14.2181939345675	14.8769262136514	15.2577879363175	14.8631024017164	A0A0H3GG41	KPHS_00020	DNA-binding transcriptional regulator AsnC
2	A0A0H3GG46	rbsD	14.1206773909098	14.0366978654498	13.545743928448	13.6566604575829	13.6424823711676	13.4679979110188	14.5411926503814	14.0188952220434	14.6358702905787	A0A0H3GG46	rbsD	D-ribose pyranase
3	A0A0H3GG52	KPHS_00120	17.1847178927808	17.0978890215401	17.1500723542785	16.1753573426212	16.1370280646921	16.1677561730286	16.6405556118165	16.843776740584	16.4456842506389	A0A0H3GG52	KPHS_00120	Ribose operon repressor
4	A0A0H3GG57	KPHS_00170	17.7560330534936	17.7286644217835	18.3804297113008	17.0274319077696	16.8234934448327	17.177061359552	16.747620011786	16.9216544732912	16.8964080309046	A0A0H3GG57	KPHS_00170	YihD family protein
5	A0A0H3GG62	engB	18.2272497581571	18.2989460781099	18.0088257557009	17.529924176587	17.743788305295	17.5735572994586	18.1983867988303	18.2403647019901	18.1782794462384	A0A0H3GG62	engB	Probable GTP-binding protein EngB
6	A0A0H3GG67	KPHS_00270	19.6339098328721	19.7257328422692	19.8551056375142	18.8851289782945	18.8206689818527	18.8439725736586	19.9313408732512	19.7891206389789	19.8624005153045	A0A0H3GG67	KPHS_00270	Glutamine synthetase
7	A0A0H3GG72	dtd	16.7168013489013	16.6426937569149	17.0274005467765	16.8217612386168	16.9433889621864	16.8700922127429	17.2451069356218	17.2618459595739	17.2631542835689	A0A0H3GG72	dtd	D-aminoacyl-tRNA deacylase
8	A0A0H3GG77	fdhE	18.308588593658	18.2868641712316	18.741540499412	18.0070361053812	17.8504738197928	17.8865752349852	18.2277568543655	18.1516191768983	18.0783310709473	A0A0H3GG77	fdhE	Protein FdhE homolog
9	A0A0H3GG83	fdhD	10.299664715647	10.2846819867078	10.3892034278555	13.5551806485638	13.7066483287224	13.9251328056657	13.5728828379839	13.1401966703291	13.4816646091213	A0A0H3GG83	fdhD	Sulfur carrier protein FdhD
10	A0A0H3GG89	KPHS_00470	12.0990916749476	12.7152002749408	12.7570351488761	13.7658677180722	13.7236670319035	13.7058142311949	10.2277739446533	10.2958094542839	10.3456368330471	A0A0H3GG89	KPHS_00470	Ketose-bisphosphate aldolase, class-II
11	A0A0H3GGB5	cpxR	18.9694243956473	19.1164350048139	19.2512348409755	18.6582791212102	18.6911710937957	18.7600068851297	18.8110500965034	19.0222689138939	18.9463568431641	A0A0H3GGB5	cpxR	Transcriptional regulatory protein CpxR
12	A0A0H3GGB8	menA	17.2194265555886	17.4898976233207	16.9873925072282	16.7834167251752	16.649767672156	16.2913275294771	17.3336009656506	17.0480478323183	17.0282708572246	A0A0H3GGB8	menA	1,4-dihydroxy-2-naphthoate octaprenyltransferase
13	A0A0H3GGC8	KPHS_00870	17.6665253790506	17.8630169256377	17.0582084862499	17.2892093769033	17.2909533379273	17.1836003572731	17.9466590026875	17.9471802793296	18.1988355455626	A0A0H3GGC8	KPHS_00870	Bifunctional aspartokinase/homoserine dehydrogenase
14	A0A0H3GGD2	KPHS_00920	16.1034429607182	16.4853323392469	15.8301383669814	15.8934964022139	16.1202782489945	15.7610545034646	15.9863042024805	15.550734874283	15.9547091508661	A0A0H3GGD2	KPHS_00920	Methylenetetrahydrofolate reductase
15	A0A0H3GGE5	argH	18.192377056518	18.1389552771671	18.2722544457366	17.7557199521831	17.8118470689807	17.7316019031151	17.4516844269281	17.5174838395848	17.4937101667957	A0A0H3GGE5	argH	Argininosuccinate lyase
16	A0A0H3GGE9	trmA	18.2680495491174	18.237390522611	18.3754961631883	17.5398062252878	17.201	17.8304914554728	18.1180866253272	18.4357480052427	17.5572573187844	A0A0H3GGE9	trmA	tRNA/tmRNA (uracil-C(5))-methyltransferase
17	A0A0H3GGG0	ilvD	17.747507722986	17.5717059316463	17.8359288137125	16.6314779546159	16.7136131847063	16.7313468901345	16.6097689847246	16.5954294396521	16.6100494521335	A0A0H3GGG0	ilvD	Dihydroxy-acid dehydratase
18	A0A0H3GGG7	KPHS_01220	10.299664715647	10.2846819867078	10.3892034278555	15.5853020489834	15.4780668328118	15.6373241691817	15.2310090999453	15.3124888437219	15.779360721519	A0A0H3GGG7	KPHS_01220	Peptidyl-prolyl cis-trans isomerase C
19	A0A0H3GGH2	gppA	16.6827291619074	16.6635873050569	16.8606493294182	16.2046444925412	16.2360083196964	16.1247840120386	16.4239890315354	16.6128127970762	16.4854804163619	A0A0H3GGH2	gppA	Guanosine-5'-triphosphate,3'-diphosphate pyrophosphatase
20	A0A0H3GGH7	wzzE	18.5759224002096	18.7184957066955	18.4835729607493	18.3901854071086	18.526	18.2545040583057	18.8006456437996	18.8449718139824	19.0257835113868	A0A0H3GGH7	wzzE	ECA polysaccharide chain length modulation protein
21	A0A0H3GGI2	wecD	15.559828801001	15.5179512144626	15.6421107098302	15.2793951614119	15.283051580783	15.268213038405	15.3681074765226	15.6315352797608	15.4182877912989	A0A0H3GGI2	wecD	dTDP-fucosamine acetyltransferase
22	A0A0H3GGI8	wecG	16.5678	16.7011516413245	16.618678588654	15.6487365748269	15.5620349553297	15.6107675617297	16.3212888739989	16.2942447327415	16.2011448868537	A0A0H3GGI8	wecG	UDP-N-acetyl-D-mannosaminuronic acid transferase
23	A0A0H3GGJ2	KPHS_01470	16.1031188539605	15.998212446807	16.2809455756989	15.9733520551954	15.9638089324963	15.9665674899723	15.7883083065749	15.7799601111547	15.8915507217851	A0A0H3GGJ2	KPHS_01470	Uroporphyrinogen-III synthase
24	A0A0H3GGJ6	KPHS_01520	14.987170189522	13.9364381522953	10.3892034278555	14.2159709481416	14.5519952713347	14.3404898730588	14.8971274526771	15.7479412721609	15.4397769799576	A0A0H3GGJ6	KPHS_01520	Uncharacterized lipoprotein YifL
25	A0A0H3GGJ9	KPHS_01570	17.2549438825531	17.3197663452104	16.9295067433801	16.061099993312	16.0856258826439	16.0712244957279	16.9284267831576	17.0896145724819	17.179	A0A0H3GGJ9	KPHS_01570	DNA 3'-5' helicase
26	A0A0H3GGK3	KPHS_01620	16.4453342426749	16.4845451939966	16.152376928142	15.8181250246826	15.9224737716259	15.6468427496927	16.2489417530901	16.4029279306782	16.1262068435176	A0A0H3GGK3	KPHS_01620	Phospholipase A1
27	A0A0H3GGK6	KPHS_01670	16.8061393965202	16.6804067947855	16.9071725311952	16.1052298446318	16.1638415905001	16.3457331323012	16.3166	16.372819866013	16.4140291628913	A0A0H3GGK6	KPHS_01670	Lysophospholipase L2
28	A0A0H3GGL0	KPHS_01720	22.3620281494422	22.3290490068804	22.5551	21.4786826154331	21.5167922594884	21.4996996685478	21.4101935922347	21.5053992710124	21.517043414242	A0A0H3GGL0	KPHS_01720	Uridine phosphorylase
29	A0A0H3GGL3	tatA	18.7863912006438	18.7688474163595	17.8334201280277	18.3713756536134	18.5832731842384	18.4919142731336	18.4225373846769	18.7417492396481	18.4863027947149	A0A0H3GGL3	tatA	Sec-independent protein translocase protein TatA
30	A0A0H3GGM3	pepQ	20.1574115060411	20.1424	20.4396	19.955121394481	19.9394840926495	19.9570036409056	19.7664534168815	19.8158430404713	19.7909677448266	A0A0H3GGM3	pepQ	Xaa-Pro dipeptidase
31	A0A0H3GGM9	birA	16.1711220940774	16.1469512072717	16.4931501783095	15.3224605789238	15.3722238575126	15.5629953458318	15.4151259718073	15.0790233009178	15.1759466353413	A0A0H3GGM9	birA	Bifunctional ligase/repressor BirA
32	A0A0H3GGN5	rplK	24.3042515975903	24.2339258497722	24.5128429831751	23.6607527410747	23.5879119584748	23.5848667537685	24.5386922628974	24.5027046908829	24.7239543558137	A0A0H3GGN5	rplK	Large ribosomal subunit protein uL11
33	A0A0H3GGP0	rpoC	21.420445110162	21.5471234888155	21.4575164315616	21.0104032452146	20.6416838273905	20.869185229744	21.3825018689976	21.4505373568454	21.5280564027602	A0A0H3GGP0	rpoC	DNA-directed RNA polymerase subunit beta'
34	A0A0H3GGQ3	thiE	10.299664715647	10.2846819867078	10.3892034278555	12.1340044358856	12.6857423738846	12.4473931434906	10.2277739446533	10.2958094542839	10.3456368330471	A0A0H3GGQ3	thiE	Thiamine-phosphate synthase
35	A0A0H3GGQ9	nfi	16.4756728158577	16.6256211502271	16.5921053439288	16.4316834151966	16.4059687882506	16.3437048456654	16.5534085518636	16.5545675662875	16.5380966611001	A0A0H3GGQ9	nfi	Endonuclease V
36	A0A0H3GGR8	KPHS_02270	16.748712041952	16.6924105441521	17.3626340586353	9.81162011390804	9.81870287158063	9.8248176681962	17.1602624705486	16.9112123202521	16.8128383865782	A0A0H3GGR8	KPHS_02270	Acyltransferase
37	A0A0H3GGS4	KPHS_02320	16.475572310644	16.3202678410074	16.5779051411996	16.4642966968459	16.3398543233927	16.3453999111066	16.3829056568729	16.3798164864834	16.4815282637108	A0A0H3GGS4	KPHS_02320	Transcriptional repressor IclR
38	A0A0H3GGS5	KPHS_00050	17.8340730056306	17.8582664116889	17.4435031436995	17.188601899262	17.156691995312	17.1410453365323	17.0582115270207	17.0280781387376	17.3676071883144	A0A0H3GGS5	KPHS_00050	Regulatory ATPase RavA
39	A0A0H3GGS8	KPHS_00100	18.6253920929029	18.4852725348354	18.9371058128629	19.0429925213762	19.2191098883697	19.2224186092114	19.3122629539183	19.3831183737803	19.4092228941544	A0A0H3GGS8	KPHS_00100	D-ribose transporter subunit RbsB
40	A0A0H3GGT3	KPHS_00150	13.5128118309778	13.6697536791762	14.1834771068819	13.6747681043776	13.8095345387792	13.8923416745852	12.8772320587614	12.9786838043027	10.3456368330471	A0A0H3GGT3	KPHS_00150	Molybdopterin-guanine dinucleotide biosynthesis protein B
41	A0A0H3GGT7	KPHS_00200	15.4729496531874	15.5983056644171	14.6498132198022	14.3677771628762	14.2279939522655	14.7345101161006	13.8158669284529	14.7068813021117	10.3456368330471	A0A0H3GGT7	KPHS_00200	Endonuclease
42	A0A0H3GGT9	pgi	21.8225434144396	21.7182012049794	21.9547685209918	20.9093171594675	20.9901095734504	20.9108329099249	21.2660924238773	21.4279947970014	21.2835533811442	A0A0H3GGT9	pgi	Glucose-6-phosphate isomerase
43	A0A0H3GGU1	ntrC	16.2766417163632	16.1188560009103	16.1227783392681	15.6460557917295	15.3889132693015	15.8403289839975	16.173	16.2713509033068	16.4942026434047	A0A0H3GGU1	ntrC	DNA-binding transcriptional regulator NtrC
44	A0A0H3GGU5	KPHS_00300	17.8222448818289	17.684845383508	18.2099860510447	18.3050834771448	18.3277590952125	18.5165879685362	17.4637013995561	17.7954674419983	17.8739119836093	A0A0H3GGU5	KPHS_00300	Phosphatase
45	A0A0H3GGU7	KPHS_02570	19.5530036247086	19.7115962673792	19.444368554828	9.81162011390804	16.2993860310316	9.8248176681962	20.1526350795319	20.2337267084025	20.3717811370111	A0A0H3GGU7	KPHS_02570	Maltose/maltodextrin transport system permease protein
46	A0A0H3GGU9	KPHS_00350	10.299664715647	10.2846819867078	10.3892034278555	14.6747023952552	14.3171685309759	14.5330617996684	13.9853430915317	13.5276818599317	14.4766760409263	A0A0H3GGU9	KPHS_00350	Predicted DNA-binding protein ribbon-helix-helix domain-containing protein
47	A0A0H3GGV2	ubiC	14.1182759831757	13.9075263232961	14.203453069802	13.5192545159166	13.3075766948016	13.5501318159067	14.1776723671086	14.0603087738671	14.4246720583236	A0A0H3GGV2	ubiC	Chorismate pyruvate-lyase
48	A0A0H3GGV4	KPHS_00400	19.660680351214	19.7408125859108	19.4138344301929	19.4902151986371	19.4818361321761	19.4027091908902	19.4453298631076	19.6184423531794	19.5190601183267	A0A0H3GGV4	KPHS_00400	Formate dehydrogenase-O alpha subunit
49	A0A0H3GGV5	KPHS_02670	13.8945050141631	13.7739870361881	13.753615236216	13.0891177269905	13.3210493607989	13.0354884170093	13.9095539602371	13.9832310071031	13.7825309132211	A0A0H3GGV5	KPHS_02670	DNA-damage-inducible protein F
50	A0A0H3GGV8	KPHS_00450	10.299664715647	10.2846819867078	10.3892034278555	9.81162011390804	12.4686120234299	11.7292523977602	10.2277739446533	10.2958094542839	10.3456368330471	A0A0H3GGV8	KPHS_00450	PTS family protein II component
51	A0A0H3GGV9	KPHS_02720	16.3369384151059	16.1416247839209	16.8008457495057	17.0169051042036	16.8811139534661	17.013411256904	16.0306597865633	16.5049008113484	16.4330394459051	A0A0H3GGV9	KPHS_02720	Hemolysin
52	A0A0H3GGW4	KPHS_02770	16.0095779554706	15.8809012036661	16.3161369442571	15.3492831602864	15.1658709068763	15.4441809250812	15.8535312043449	15.831791838296	15.8062035569413	A0A0H3GGW4	KPHS_02770	Alanine racemase
53	A0A0H3GGW6	KPHS_00550	20.5929127497705	20.6761103598336	20.609520000094	18.144411128157	18.1890082317082	18.079482707394	18.1487305934894	18.2069537485352	18.2411521505327	A0A0H3GGW6	KPHS_00550	Alpha-galactosidase
54	A0A0H3GGW8	uvrA	17.473950914879	17.5891343475422	17.3868985130112	17.2468858840724	17.1734333195317	17.1384271525523	17.8812105371204	18.0394008517755	18.0681963014887	A0A0H3GGW8	uvrA	UvrABC system protein A
55	A0A0H3GGX9	KPHS_00700	16.4962898605891	16.1533689928027	16.8181425486028	17.4412296372321	17.5465582631727	17.5631469973998	16.6904367409662	16.7240087401331	17.7271211562017	A0A0H3GGX9	KPHS_00700	MOSC domain-containing protein
56	A0A0H3GGY4	pfkA	22.2245246555081	22.2258437471413	22.4061477543044	21.0531528768376	21.0443525978365	21.0344075468985	21.9373284732015	22.0091655302039	22.0551912837162	A0A0H3GGY4	pfkA	ATP-dependent 6-phosphofructokinase
57	A0A0H3GGY9	ftsN	17.4829171657516	17.5699743380046	17.0314648031645	16.8591804063738	17.2414737255035	17.0396772044033	17.5282207197718	17.4508230725438	17.6298828074234	A0A0H3GGY9	ftsN	Cell division protein FtsN
58	A0A0H3GGZ1	KPHS_03070	16.1468855096908	16.1811723498766	16.2774134163597	15.7119343516401	15.4428223140775	15.689158803996	15.7019701234163	15.8406041450242	15.7632016848144	A0A0H3GGZ1	KPHS_03070	LysR family transcriptional regulator
59	A0A0H3GGZ2	metJ	18.3150575353785	18.211518061179	18.4404256453356	17.8869782147887	17.949228225732	17.8680735044739	18.085332697099	18.1096230448099	18.2043932896702	A0A0H3GGZ2	metJ	Met repressor
60	A0A0H3GH01	fsa	18.0772757435304	18.0686813629783	18.4798551540133	18.396504146678	18.297793466451	18.2573001337035	18.4916259951209	18.5690335446936	18.393919587351	A0A0H3GH01	fsa	Fructose-6-phosphate aldolase
61	A0A0H3GH05	argC	15.5741679550509	15.2867040603686	15.4478685467527	15.6899360887548	15.6157790174822	16.075332719994	15.2006568482385	14.9352758303577	14.7963380480867	A0A0H3GH05	argC	N-acetyl-gamma-glutamyl-phosphate reductase
62	A0A0H3GH07	KPHS_03220	17.1290711358339	16.9793041221611	17.3919573215646	15.3617331259855	15.2441831114925	15.5363864168409	15.3763434276919	15.2916839954441	15.3020211331428	A0A0H3GH07	KPHS_03220	Formate dehydrogenase-H
63	A0A0H3GH10	fabR	16.969796871766	16.9620442216293	16.6138418201942	16.9565352181811	16.6896878828823	16.9962768788039	17.3811138671006	17.5296294842482	17.9137432461153	A0A0H3GH10	fabR	HTH-type transcriptional repressor FabR
64	A0A0H3GH11	KPHS_03270	10.299664715647	10.2846819867078	10.3892034278555	12.179973078017	12.6338913386249	11.9209048776074	10.2277739446533	10.2958094542839	10.3456368330471	A0A0H3GH11	KPHS_03270	Nucleotidyl transferase AbiEii/AbiGii toxin family protein
65	A0A0H3GH15	hdfR	15.663141600099	15.8383764520807	15.4966915676242	14.7679306170559	14.5624251970112	14.5016	15.1358707483709	14.7260487857558	14.9418693499477	A0A0H3GH15	hdfR	HTH-type transcriptional regulator HdfR
66	A0A0H3GH22	ilvC	19.2519923946146	19.1928942857087	19.7483877547895	18.0948189514669	18.0796570436407	17.9787127677405	18.5786476613174	18.6590743828939	18.9124965315202	A0A0H3GH22	ilvC	Ketol-acid reductoisomerase (NADP(+))
67	A0A0H3GH28	KPHS_01250	10.299664715647	10.2846819867078	10.3892034278555	13.0368143960976	13.1850817645308	13.0918780837636	13.2097741061158	13.1657937948763	12.3457609442046	A0A0H3GH28	KPHS_01250	Amidohydrolase 2
68	A0A0H3GH32	rho	20.6719842665614	20.8032221976681	20.4396	19.8739846969632	19.7823832632965	19.7496788432279	20.5610996014609	20.5685935897362	20.7652622010233	A0A0H3GH32	rho	Transcription termination factor Rho
69	A0A0H3GH34	KPHS_03520	18.8037711933471	18.7720125171561	18.8704929099321	18.6313763905203	18.8940184325477	18.7287383858126	18.733947323155	18.9267862447531	19.0744569898615	A0A0H3GH34	KPHS_03520	Plasmid stable inheritance protein
70	A0A0H3GH37	KPHS_01350	17.6022043981788	17.4683203554625	17.9116	17.0969780875089	17.2051408246841	17.1753126096879	17.496057096818	17.2006905677384	17.5142276917985	A0A0H3GH37	KPHS_01350	dTDP-glucose 4,6-dehydratase
71	A0A0H3GH41	wecF	17.3631529556244	17.2378638659777	17.4021997118644	16.6392096206381	16.5950761145151	16.6945278021444	17.247201525216	17.2022536004918	17.4155728239854	A0A0H3GH41	wecF	TDP-N-acetylfucosamine:lipid II N-acetylfucosaminyltransferase
72	A0A0H3GH46	KPHS_01450	19.2459549527808	19.2388049415637	19.1140817001395	18.9277348116305	18.8508001700196	18.8750160416656	19.2891711973922	19.3911490782683	19.7372978484934	A0A0H3GH46	KPHS_01450	HemY N-terminal domain-containing protein
73	A0A0H3GH51	KPHS_01500	14.8731340264236	15.2662663853645	14.4868847719516	13.757139734198	13.7408657931384	13.2348225441361	14.4619107325598	14.5494789957857	14.6477324271362	A0A0H3GH51	KPHS_01500	Adenylate cyclase
74	A0A0H3GH57	xerC	15.6516506682584	15.6150025332764	15.3342386672495	14.6626097215183	14.1486845687609	14.3683037049154	14.2803943023803	14.8464229640367	15.4516710874843	A0A0H3GH57	xerC	Tyrosine recombinase XerC
75	A0A0H3GH62	KPHS_03820	15.284678905912	15.1649382965004	15.9713847630788	16.3749827183711	16.9285965749454	16.4979763748903	10.2277739446533	16.7332773485764	17.0641829037327	A0A0H3GH62	KPHS_03820	Uncharacterized protein
76	A0A0H3GH69	efp	20.6428379405357	20.4942721643774	20.9756476593005	20.135030352346	20.2101314867288	20.2537209618088	20.656677198094	20.6389828685504	20.6690469499657	A0A0H3GH69	efp	Elongation factor P
77	A0A0H3GH70	metE	14.4908844813348	14.1611543837074	15.0353190991892	15.166755522221	15.1146850144788	15.1049784323665	14.4128815270981	14.6347075471209	13.9099049122613	A0A0H3GH70	metE	5-methyltetrahydropteroyltriglutamate--homocysteine methyltransferase
78	A0A0H3GH73	frdD	18.304732959866	18.1407391624796	16.683277636831	17.6544831114767	18.3449947611506	17.9251179363918	17.9933141570188	17.557586200464	17.2716502747099	A0A0H3GH73	frdD	Fumarate reductase subunit D
79	A0A0H3GH75	ubiJ	17.4818905020047	17.4155846309144	17.5031152819346	17.0574508583926	17.1250333894462	17.1312851031962	17.5637128580274	17.3356007700602	17.5095857290461	A0A0H3GH75	ubiJ	Ubiquinone biosynthesis accessory factor UbiJ
80	A0A0H3GH78	tatD	15.7527803044489	15.5015600105306	16.3523061302746	15.4193127860153	15.6617035762115	15.389360644345	15.9479872514922	15.9714194997248	16.0763434186611	A0A0H3GH78	tatD	3'-5' ssDNA/RNA exonuclease TatD
81	A0A0H3GH82	KPHS_04070	17.2609515750697	17.0857761771989	17.7570060631172	17.1812819541303	17.2432187072492	17.275432997088	17.6774269071878	17.5647044147802	17.4861672704865	A0A0H3GH82	KPHS_04070	Arginine-binding periplasmic protein
82	A0A0H3GH83	fadA	10.299664715647	10.2846819867078	10.3892034278555	13.976123759386	14.2688035867453	14.0033082143279	14.8257921575106	14.732368033936	10.3456368330471	A0A0H3GH83	fadA	3-ketoacyl-CoA thiolase
83	A0A0H3GH87	KPHS_04120	16.9096873325266	17.0638782573462	17.3026125698683	16.9117438474335	17.0537336176473	16.5116280948241	16.7800266702699	16.916922116932	17.2247348592379	A0A0H3GH87	KPHS_04120	N-acetylmuramoyl-L-alanine amidase
84	A0A0H3GH88	hemG	17.1187773374333	16.7986391552496	16.6202968651426	15.9984367728984	15.5777723418317	15.9643702590498	16.1079352099371	16.5225944071022	16.7672480307917	A0A0H3GH88	hemG	Protoporphyrinogen IX dehydrogenase [quinone]
85	A0A0H3GH92	hflX	17.5936999227225	17.8049515262935	17.2028751842266	16.9002222649254	16.9563120311977	16.7497090088171	17.5942408638751	17.695459720471	17.7795022869015	A0A0H3GH92	hflX	GTPase HflX
86	A0A0H3GH93	secE	19.1840031503641	18.9137021107284	18.6907939132051	18.5848411584819	18.8730771668947	18.7077420130022	19.8602035345171	19.9711167300508	19.8954949560551	A0A0H3GH93	secE	Protein translocase subunit SecE
87	A0A0H3GH98	KPHS_04270	17.0780017989138	16.9557026947698	16.9727386148998	18.1419298051794	17.9917265854141	18.0107038832021	15.585551208394	15.4323751854036	15.9310213368262	A0A0H3GH98	KPHS_04270	Isovaleryl CoA dehydrogenase
88	A0A0H3GH99	rplL	24.6416	24.563891247243	24.5056831919576	24.0518354876883	24.1970205150791	23.983732940179	24.7044294605681	24.1362771553247	25.0058218633801	A0A0H3GH99	rplL	Large ribosomal subunit protein bL12
89	A0A0H3GHA2	KPHS_04320	10.299664715647	10.2846819867078	10.3892034278555	11.7532985749938	11.6893306166765	12.2870523074898	12.4714713209944	12.3119445247446	13.8702873335729	A0A0H3GHA2	KPHS_04320	L-ascorbate 6-phosphate lactonase
90	A0A0H3GHA3	KPHS_02050	18.1665975772944	18.0112736946417	18.6438807464661	19.0824708403596	19.1416404250767	19.1173068156602	18.0795275187017	18.2203964300179	18.171350568129	A0A0H3GHA3	KPHS_02050	PTS system, lactose/cellobiose specific IIB subunit
91	A0A0H3GHB2	nudC	15.7481253406563	15.7507561820429	15.5201042561523	15.5969552700375	15.5920748432365	15.6414467985368	15.6085348881592	15.650234489585	15.4487994691146	A0A0H3GHB2	nudC	NAD-capped RNA hydrolase NudC
92	A0A0H3GHB8	KPHS_02200	14.3076578619322	14.2421826390795	13.9980718979616	13.5973967118972	14.1065888148791	13.7945673169237	14.1917675750097	13.9647871407753	13.9019	A0A0H3GHB8	KPHS_02200	DUF1481 domain-containing protein
93	A0A0H3GHC3	purD	17.3841018517588	17.3530608961319	17.689682350098	17.7065357838502	17.8096989081392	17.7463476241058	18.1015172830478	18.1348246045615	18.0434801315081	A0A0H3GHC3	purD	Phosphoribosylamine--glycine ligase
94	A0A0H3GHC8	KPHS_02300	13.867904032185	14.0527133372332	13.1765041729173	14.8893536766569	15.0101950210322	15.0394454813416	13.8403994312795	13.7794616028329	14.3028667730582	A0A0H3GHC8	KPHS_02300	Isocitrate lyase
95	A0A0H3GHD3	rpsR	21.5146275130288	21.7456	20.8364849956142	20.1935259621193	19.4172096099585	19.8871822477406	20.4693071904628	20.5991818879482	20.062150793894	A0A0H3GHD3	rpsR	Small ribosomal subunit protein bS18
96	A0A0H3GHD7	ytfE	13.8287061225106	13.5565677254839	13.9789066483972	15.6625743805599	15.5802583952938	15.5964964863458	16.8495340418176	17.0340014001262	16.6814162660299	A0A0H3GHD7	ytfE	Iron-sulfur cluster repair protein YtfE
97	A0A0H3GHE2	KPHS_04520	18.3052043161464	18.3264192785458	18.4987922850073	18.3542058910622	18.385656819625	18.404829492705	17.6723787716098	17.7968474724981	18.0730229550327	A0A0H3GHE2	KPHS_04520	2',3'-cyclic nucleotide 2'-phosphodiesterase/3'-nucleotidase bifunctional periplasmic protein
98	A0A0H3GHE5	msrA	17.2319547154899	17.1825028993498	17.6129516664576	17.2191386766811	17.1648714914772	17.2698981491698	17.3079119942962	17.4738774360544	17.3934668117151	A0A0H3GHE5	msrA	Peptide methionine sulfoxide reductase MsrA
99	A0A0H3GHF8	KPHS_04720	17.3332123971459	17.3582473996493	17.4053055802727	14.0669995851363	14.2664687315472	14.1126840294102	16.2921294597022	16.5801650761942	16.5497273221006	A0A0H3GHF8	KPHS_04720	Thioredoxin-like protein
100	A0A0H3GHG7	lamB	19.0616646470824	19.3871706905089	18.6916462058105	9.81162011390804	9.81870287158063	9.8248176681962	19.4002387444593	19.5392800628775	19.4783053984569	A0A0H3GHG7	lamB	Maltoporin
101	A0A0H3GHH1	KPHS_04870	13.8600800302025	13.5979273854947	13.9332194337353	13.3019126790301	13.317862103643	13.3984639064584	13.511214997738	13.1168349453769	13.7547658075448	A0A0H3GHH1	KPHS_04870	Mannitol/fructose-specific PTS family enzyme IIA component
102	A0A0H3GHH5	KPHS_02650	17.4599372540535	17.2875849893889	17.0117010202783	16.5986994336278	16.4757821990134	16.6096210661864	16.717550201168	16.9807128685562	16.9827842009314	A0A0H3GHH5	KPHS_02650	Diacylglycerol kinase
103	A0A0H3GHI2	KPHS_05020	21.4147087428944	21.2029696155393	21.7758777938329	20.8377639280235	20.8929409529571	20.9739429286767	20.7891274129862	21.0317673270392	21.0964679185396	A0A0H3GHI2	KPHS_05020	2-iminobutanoate/2-iminopropanoate deaminase
104	A0A0H3GHI3	KPHS_02700	15.4737620232563	15.4919747387468	15.6934138215851	15.5908096615813	15.7510348769352	15.885254905972	15.5422214072155	15.8163888606451	15.4086447656331	A0A0H3GHI3	KPHS_02700	Zinc uptake transcriptional repressor
105	A0A0H3GHI7	KPHS_05070	10.299664715647	10.2846819867078	10.3892034278555	13.8680613281214	13.673548151705	13.8637755638879	13.0047610844155	13.431967790805	13.2657546841302	A0A0H3GHI7	KPHS_05070	Sugar isomerase (SIS)
106	A0A0H3GHI8	KPHS_02750	16.3548389461309	16.1426780153618	16.3804958497104	18.1200030652961	18.2899047578552	18.2586390002967	16.8409647080137	17.004626439017	17.1154124498184	A0A0H3GHI8	KPHS_02750	Quinone oxidoreductase, NADPH-dependent
107	A0A0H3GHJ1	KPHS_05120	14.7760272060411	14.3628342837684	14.9052877634455	14.2043167972398	14.2573088811193	14.3465353265733	14.0006260207946	14.0647390346602	14.2157675871556	A0A0H3GHJ1	KPHS_05120	ornithine carbamoyltransferase
108	A0A0H3GHJ5	KPHS_05170	15.6760218178087	15.7292866211549	16.0939977019769	15.5020566971498	15.4806727002857	15.5592455371299	15.7966769635047	15.7679851909661	15.6030206948393	A0A0H3GHJ5	KPHS_05170	DNA polymerase III subunit chi
109	A0A0H3GHJ6	KPHS_02800	14.8641212486804	15.1691094685689	15.3375788242857	15.2595875034092	15.1556720079038	15.0800369201156	13.7010406310629	14.394689316816	14.2677491851874	A0A0H3GHJ6	KPHS_02800	YjbQ family protein
110	A0A0H3GHJ9	KPHS_05220	13.8077818976251	13.6022814960146	14.5868641721121	15.5827597886652	15.6111860889671	15.6823039033073	13.1099969526739	13.2595154888825	12.7546146094437	A0A0H3GHJ9	KPHS_05220	Xylose isomerase-like TIM barrel domain-containing protein
111	A0A0H3GHK8	KPHS_05370	21.0205941975868	21.0355129507875	21.333603881137	19.1744998513102	18.9460266225344	19.0906136644752	19.3022384213613	19.2472079490389	19.4225607886995	A0A0H3GHK8	KPHS_05370	Alcohol dehydrogenase
112	A0A0H3GHM9	KPHS_05620	12.7532860504997	12.676068167348	12.4001413104278	12.4089654729721	12.5519684391563	13.038349870858	13.078424226837	13.5286992323163	12.5517477306267	A0A0H3GHM9	KPHS_05620	HNH nuclease domain-containing protein
113	A0A0H3GHN2	KPHS_03050	16.3901331020048	16.2283528954744	16.1270130134378	15.8222358846711	15.9808781437603	15.7619037022539	16.430187942743	16.521741347399	16.6319652452203	A0A0H3GHN2	KPHS_03050	NCS2 family permease
114	A0A0H3GHP7	KPHS_05820	12.697618437593	12.2656376524961	11.8233920809263	12.0805730166496	12.2836578507711	11.8402623927405	10.2277739446533	13.5043992833417	13.7154974390634	A0A0H3GHP7	KPHS_05820	Efflux transporter, RND family, MFP subunit
115	A0A0H3GHQ0	KPHS_05870	13.7787507999304	14.3238955705516	13.003532799123	17.2372709116193	14.7721812667686	14.2467130090636	14.6303958665892	14.2066846823382	18.7560732887497	A0A0H3GHQ0	KPHS_05870	Sensor protein
116	A0A0H3GHQ1	gltP	18.4257475621633	18.6182356888679	17.4850089434686	17.7833862552117	17.9773348067444	17.7592462092165	18.6954221909569	19.0221123962848	19.2868813842115	A0A0H3GHQ1	gltP	Proton/glutamate-aspartate symporter
117	A0A0H3GHQ5	KPHS_05920	13.9668169197218	13.4645938325049	13.0027331079046	13.5320680211862	13.8946346553247	13.4314170913358	14.634651065737	14.3916878516818	14.4186930868512	A0A0H3GHQ5	KPHS_05920	Uncharacterized protein
118	A0A0H3GHQ7	KPHS_03250	10.299664715647	10.2846819867078	10.3892034278555	14.130887562575	13.5022600651304	9.8248176681962	10.2277739446533	10.2958094542839	10.3456368330471	A0A0H3GHQ7	KPHS_03250	Response regulator
119	A0A0H3GHQ9	KPHS_05970	10.299664715647	10.2846819867078	10.3892034278555	13.8147400330293	13.7004261047718	13.7229573739007	10.2277739446533	10.2958094542839	11.9479934618242	A0A0H3GHQ9	KPHS_05970	LACI-type transcriptional regulator
120	A0A0H3GHR2	KPHS_06020	15.3158515696569	15.4143343167537	15.5658549606787	14.1901365283838	14.2434680328814	14.0733857090987	14.198312601763	14.4533934202602	14.2800506774154	A0A0H3GHR2	KPHS_06020	Transcriptional regulator LysR
121	A0A0H3GHS0	KPHS_06120	10.299664715647	10.2846819867078	10.3892034278555	13.5934351178042	13.8946422146583	13.8721428025121	13.2862579476567	13.2324613345556	13.5555361169395	A0A0H3GHS0	KPHS_06120	DUF2164 domain-containing protein
122	A0A0H3GHS8	KPHS_06220	20.0436261712769	20.1146838252235	19.7746045187829	19.3196646859348	19.431756934049	19.2069766787673	20.4902161650723	20.5161262080132	20.6789624120149	A0A0H3GHS8	KPHS_06220	Carbon starvation protein
123	A0A0H3GHT6	KPHS_06320	11.3808526683689	10.2846819867078	11.6246781215484	11.6951791645369	11.5650969558305	12.0394791416907	10.2277739446533	12.7969156221163	12.3045352809742	A0A0H3GHT6	KPHS_06320	4-hydroxyphenylacetate catabolism
124	A0A0H3GHT7	KPHS_03450	16.9178083212182	16.7569178552427	17.4838155007288	16.8190389008623	17.149258114467	17.2003261454583	17.4805259486458	17.8859164771905	17.7215136602849	A0A0H3GHT7	KPHS_03450	Alkylphosphonate uptake protein in phosphonate metabolism
125	A0A0H3GHU0	KPHS_06370	18.1789846157302	17.867818332955	18.4359248238422	17.5389281503988	17.4269366294013	17.0966689657868	17.3059603867194	17.424809973578	18.3309741596235	A0A0H3GHU0	KPHS_06370	4-hydroxyphenylacetate catabolism
126	A0A0H3GHU8	KPHS_06470	10.299664715647	10.2846819867078	10.3892034278555	11.3205396077386	10.823964737892	11.4888296065099	11.2041560426175	11.3839761939046	11.8468938659556	A0A0H3GHU8	KPHS_06470	Keto-hydroxyglutarate-aldolase/keto-deoxy-phosphogluconate aldolase
127	A0A0H3GHV2	KPHS_06520	10.299664715647	10.2846819867078	10.3892034278555	13.7127494936559	13.1766138594836	13.8022037118481	13.5643014089411	13.703245365509	13.7885691215222	A0A0H3GHV2	KPHS_06520	Transcriptional regulator, GntR family
128	A0A0H3GHV8	KPHS_03600	18.504789624222	18.2715477427061	18.3580768508215	17.3165166781865	17.3977849501477	17.3004886688898	17.6107713892985	17.7216603816082	17.6776248309298	A0A0H3GHV8	KPHS_03600	DSBA oxidoreductase
129	A0A0H3GHW4	yjjB	14.3117644887842	10.2846819867078	14.6170397979795	14.1402763911485	9.81870287158063	14.9391125877144	10.2277739446533	10.2958094542839	14.3862301216073	A0A0H3GHW4	yjjB	Probable succinate transporter subunit YjjB
130	A0A0H3GHW9	KPHS_03700	18.1395201702163	18.1194927186802	18.3184317284457	17.6971749987725	17.6704896009352	17.8102305722159	17.3924250523645	17.3067612725387	17.2067	A0A0H3GHW9	KPHS_03700	TetR/AcrR-family trancriptional regulatory protein
131	A0A0H3GHX5	rimI	10.299664715647	10.2846819867078	10.3892034278555	14.6675179547112	14.5784148468092	9.8248176681962	10.2277739446533	10.2958094542839	10.3456368330471	A0A0H3GHX5	rimI	[Ribosomal protein bS18]-alanine N-acetyltransferase
132	A0A0H3GHX9	groEL	24.653836018685	24.6629993879979	24.674810455252	24.2600419939281	24.289755724316	24.0976008994477	24.7964900100998	24.8273268813541	25.0494697468153	A0A0H3GHX9	groEL	Chaperonin GroEL
133	A0A0H3GHY0	KPHS_06870	15.6923884599859	16.4819223244259	14.3688294739151	15.5457677943495	15.6879136481678	15.3648088930653	15.0495217818136	14.3934611839518	14.6642206966769	A0A0H3GHY0	KPHS_06870	Transcriptional regulator
134	A0A0H3GHY4	deoB	20.3258088863238	20.2483621364699	20.5661274372202	20.7430234795469	20.7566195403414	20.9739429286767	20.8631279522417	20.8905214784995	20.688810191248	A0A0H3GHY4	deoB	Phosphopentomutase
135	A0A0H3GHY9	radA	15.5881996504329	15.8472622962272	14.6938880523467	15.1268138917652	15.1457212997807	14.9716106176205	15.5523479768445	15.530833369349	16.021129590749	A0A0H3GHY9	radA	DNA repair protein RadA
136	A0A0H3GHZ3	KPHS_07020	16.4675339474096	10.2846819867078	14.5994401030608	15.1779526451156	15.4953277675015	15.3155185641126	15.7667345029527	15.6969206589513	15.9566615608603	A0A0H3GHZ3	KPHS_07020	Inosine/xanthosine triphosphatase
137	A0A0H3GHZ9	KPHS_07120	16.5954957073325	16.631489571662	16.9340880556154	15.5008588751292	15.2242662911584	15.0511872836017	16.0800307522334	16.2728595040809	16.384530624502	A0A0H3GHZ9	KPHS_07120	Bifunctional aspartokinase/homoserine dehydrogenase
138	A0A0H3GI02	KPHS_04000	19.7077479586128	19.6702660680476	20.2192052623262	19.2386420585481	19.2433096109279	19.1353445014893	18.1687695801856	18.5468760665279	18.8141778209175	A0A0H3GI02	KPHS_04000	Fumarate reductase flavoprotein subunit
139	A0A0H3GI03	KPHS_07170	13.8746271458244	14.1365016086306	13.928917665094	14.2744318304669	14.1815543421583	13.7854908071909	14.8690396914285	14.9855002332983	15.066795305328	A0A0H3GI03	KPHS_07170	Inner membrane transport protein
140	A0A0H3GI06	rsgA	18.6068525276833	18.4407282249165	19.1108178466115	17.9298560578665	17.4170040377705	17.7305284178525	18.0927506196692	17.9286276822029	18.3669498137172	A0A0H3GI06	rsgA	Small ribosomal subunit biogenesis GTPase RsgA
141	A0A0H3GI10	KPHS_07270	15.6642095557504	15.6020384992348	15.2256616366295	14.4626	14.183009673933	14.5654818684307	14.658758176005	14.9418692927652	14.7384608485948	A0A0H3GI10	KPHS_07270	Transcriptional activator NhaR
142	A0A0H3GI11	nnrD	17.1623809202861	16.9689035597945	17.2122622548567	17.7095802412112	17.5082887312338	17.8712403596199	17.2885243882657	17.1245433047128	17.2216557208722	A0A0H3GI11	nnrD	Bifunctional NAD(P)H-hydrate repair enzyme
143	A0A0H3GI12	lspA	14.2494886937588	14.1282575893685	14.1816105162991	14.1666683116764	13.8559380003075	14.0848156622628	10.2277739446533	13.6040572264844	10.3456368330471	A0A0H3GI12	lspA	Lipoprotein signal peptidase
144	A0A0H3GI15	KPHS_07370	14.9897603335868	15.2623631884929	15.1958156581995	14.4110379290908	14.4466917972831	14.6389723703075	13.8088427259048	13.7453384259548	14.0209948986181	A0A0H3GI15	KPHS_07370	Alanyl-tRNA synthetase-related protein
145	A0A0H3GI16	miaA	17.0262865081643	16.9695604429226	17.6818000804391	16.9244457701055	16.8384547364593	16.7418711430714	16.9806862660213	17.1683619333817	17.5011691222439	A0A0H3GI16	miaA	tRNA dimethylallyltransferase
146	A0A0H3GI24	KPHS_07470	10.299664715647	10.2846819867078	10.3892034278555	13.9514077722076	13.3780806544199	13.4573263290479	10.2277739446533	10.2958094542839	10.3456368330471	A0A0H3GI24	KPHS_07470	Citrate lyase alpha chain
147	A0A0H3GI27	rnr	18.2720652557219	17.7753160126013	18.5450440556904	17.9846040741993	18.0230675307428	17.8068460906555	17.6118555254585	17.643943284302	17.5085897120156	A0A0H3GI27	rnr	Ribonuclease R
148	A0A0H3GI28	carA	17.4191890781917	17.302831343086	17.5126829232728	16.9417132350794	16.9338201483384	16.8122514286887	17.3370491066587	17.3765974319376	17.1955790092899	A0A0H3GI28	carA	Carbamoyl phosphate synthase small chain
149	A0A0H3GI29	KPHS_07570	16.5643939204401	16.6769914666135	16.5961786693434	16.6649292100724	16.8081546641143	16.8545265169723	16.6763150592899	16.8084130397032	16.8416976718301	A0A0H3GI29	KPHS_07570	Dihydrofolate reductase
150	A0A0H3GI32	KPHS_04300	17.3483807145727	17.5182477283321	18.1273772796028	17.5333465118688	17.4006755362566	17.343496298053	16.4414177614144	16.901610581636	16.8228182020468	A0A0H3GI32	KPHS_04300	Hydrolase
151	A0A0H3GI34	surA	19.9524297368445	19.9113866163345	20.0415217663107	19.4718761187491	19.5669460056677	19.4542936022883	19.6564321043314	19.763250595257	19.9317801828223	A0A0H3GI34	surA	Chaperone SurA
152	A0A0H3GI37	KPHS_04350	14.1469918192626	13.8595909381629	14.1720744587513	13.1443818744624	12.9029576435891	13.3609869469983	13.2237252280504	10.2958094542839	10.3456368330471	A0A0H3GI37	KPHS_04350	Ascorbate-specific PTS system EIIA component
153	A0A0H3GI42	KPHS_07720	15.1946669095218	17.1378144182179	13.5944381014359	14.4488239580912	13.1657926131037	13.5201045134292	13.8360886851121	13.0293011820188	10.3456368330471	A0A0H3GI42	KPHS_07720	DNA polymerase
154	A0A0H3GI48	KPHS_07820	14.3484076941758	14.6075719380436	13.4872540784578	14.1417285826255	14.031430862184	13.9345784638012	14.5344764950892	14.8900272568028	14.7886511698454	A0A0H3GI48	KPHS_07820	Transcriptional regulator SgrR
155	A0A0H3GI51	KPHS_07870	13.3489129543981	12.9144432391655	12.6671372826574	13.4266823429732	13.2960503503863	12.9393083832407	11.8492124872954	10.2958094542839	10.3456368330471	A0A0H3GI51	KPHS_07870	LysR-family transcriptional regulator
156	A0A0H3GI53	leuD	16.6775494392941	16.7488210933936	17.0254281993987	15.8220954849588	16.2106240074777	16.2674173791606	10.2277739446533	10.2958094542839	10.3456368330471	A0A0H3GI53	leuD	3-isopropylmalate dehydratase small subunit
157	A0A0H3GI59	rsmH	17.7881564008564	17.9492389190381	17.8172914973286	17.441036497609	17.5860815887864	17.2082657025584	17.9006827440186	17.9690492965403	18.0389415523745	A0A0H3GI59	rsmH	Ribosomal RNA small subunit methyltransferase H
158	A0A0H3GI63	mraY	20.3258088863238	18.9772287643975	19.0260976884075	19.0461324363965	19.1581116052578	17.7712244499841	19.1503945424042	19.2623990449592	18.4915603599303	A0A0H3GI63	mraY	Phospho-N-acetylmuramoyl-pentapeptide-transferase
159	A0A0H3GI67	KPHS_04450	21.2823690322743	21.2799315631237	21.5042474629788	21.2770488130719	21.1017548881145	21.1332252474767	21.7506528546904	21.7836058940461	21.9969319014329	A0A0H3GI67	KPHS_04450	Peptidyl-prolyl cis-trans isomerase
160	A0A0H3GI71	murC	18.1288300989078	18.1757	18.0426588141246	16.952	16.9509785868964	16.8514596119078	17.5169922638811	17.5605653732736	17.4543670497332	A0A0H3GI71	murC	UDP-N-acetylmuramate--L-alanine ligase
161	A0A0H3GI74	KPHS_04500	16.2859705185313	16.0586526112212	16.1452799525948	17.1288233847891	17.3657570756052	17.244829372547	15.7177260922603	15.980487336466	15.9383654282009	A0A0H3GI74	KPHS_04500	Oxidoreductase
162	A0A0H3GI76	KPHS_08170	16.3989219183494	16.4172736664215	16.3069295496627	15.9485682005593	16.013321022937	15.8740537967928	16.4775369370602	16.7738492170842	16.6359810481761	A0A0H3GI76	KPHS_08170	UDP-3-O-acyl-N-acetylglucosamine deacetylase
163	A0A0H3GI83	KPHS_04600	17.712856103763	17.2467155071892	18.0663788061684	17.4211795940671	17.5215112769475	17.6059454519764	17.8110368014617	18.143401311708	18.1063471760264	A0A0H3GI83	KPHS_04600	Gamma-glutamylcyclotransferase AIG2-like domain-containing protein
164	A0A0H3GI91	mpl	19.5318595851497	19.1052559694857	19.540154514986	19.3116409043173	19.2294653884106	19.2259149779222	19.2106365934065	19.7429460138505	19.7840387743179	A0A0H3GI91	mpl	UDP-N-acetylmuramate--L-alanyl-gamma-D-glutamyl-meso-2,6-diaminoheptandioate ligase
165	A0A0H3GI93	KPHS_08320	16.9961072438683	17.0366481662823	16.4582243110786	15.856514318153	15.8426319178286	15.8493284773198	16.3150978874441	16.2661000284892	16.4009568967533	A0A0H3GI93	KPHS_08320	Regulatory protein AmpE
166	A0A0H3GI97	KPHS_04750	19.139511822605	19.1441246747816	19.4639916292751	18.8605939218203	18.6526173260125	18.8772555876377	19.1671448793317	19.1564704783926	19.1328689779694	A0A0H3GI97	KPHS_04750	Peptidase PmbA
167	A0A0H3GI99	KPHS_04800	14.5840348842832	14.5657182260167	14.3758591202951	13.5357771232864	12.9278875944037	12.8637398924089	13.5730208306999	13.9914800193515	14.1582725240843	A0A0H3GI99	KPHS_04800	Cytoplasmic protein
168	A0A0H3GIA1	KPHS_08370	17.258043121206	16.9869638160115	17.0456002071811	16.8254356636447	16.5475622120246	16.7666172312882	16.8888647133613	17.3224122257068	16.9110064566254	A0A0H3GIA1	KPHS_08370	Pyruvate dehydrogenase complex repressor
169	A0A0H3GIA3	KPHS_04850	16.2541053313787	15.8535310956656	16.2780912810243	15.8474121965998	17.3439916670893	16.3531136542779	15.851513324049	15.8084465517943	16.0609180247489	A0A0H3GIA3	KPHS_04850	Periplasmic protein
170	A0A0H3GIA6	KPHS_08420	17.433702032997	17.4479016027359	17.3444106869349	16.5492865959673	16.7849	16.5725315065923	16.8014924117698	16.7351926958146	17.2179825269449	A0A0H3GIA6	KPHS_08420	Secreted protein
171	A0A0H3GIA9	KPHS_04900	15.6151784160684	15.1206358891818	16.1022551916513	14.4837365941302	14.693238514485	15.1357014409278	15.1222535152596	14.8874387421744	15.2103038864222	A0A0H3GIA9	KPHS_04900	Anaerobic ribonucleoside-triphosphate reductase-activating protein
172	A0A0H3GIB1	KPHS_04950	10.299664715647	10.2846819867078	10.3892034278555	12.0572193666536	11.8835174931524	11.8614377018533	11.7513119558712	12.2626219935669	12.4540722300656	A0A0H3GIB1	KPHS_04950	Phosphotransferase protein
173	A0A0H3GIB3	speD	18.0055841217344	17.8284533970073	18.0905667625992	17.4184157532924	17.3833724530646	17.3586690888319	17.4550575796073	17.5236289791192	17.0511227891592	A0A0H3GIB3	speD	S-adenosylmethionine decarboxylase proenzyme
174	A0A0H3GIB7	KPHS_05000	17.4456151156735	17.309826943497	17.3249964907263	16.6698053970379	16.5979458093619	16.6756106819097	17.1345050161093	17.2422885307333	17.2233695736187	A0A0H3GIB7	KPHS_05000	Trehalose repressor
175	A0A0H3GIC1	KPHS_05050	10.299664715647	10.2846819867078	10.3892034278555	13.7148811860403	13.6687468423779	13.7513469485827	12.954571706777	13.5647226156253	13.0614639265635	A0A0H3GIC1	KPHS_05050	Cytoplasmic protein
176	A0A0H3GIC4	KPHS_08570	17.7118235710569	17.8715763735648	17.7721777572401	18.5359350746564	18.6195314788553	18.4769904912759	18.0350513040503	18.0509540862582	17.8462313581859	A0A0H3GIC4	KPHS_08570	Multicopper oxidase CueO
177	A0A0H3GID0	KPHS_05150	16.1941569350127	16.1316148802212	16.6525574831269	16.0015187778081	16.1570875004894	16.1951761906804	16.142360967822	16.0674882119988	16.1768940939368	A0A0H3GID0	KPHS_05150	Acetyltransferase, GNAT family
178	A0A0H3GID1	KPHS_08620	18.0029561943994	18.2689875113161	18.2973785736957	17.7947926979315	17.7123485648798	17.5688373573177	18.1190642357112	18.0525582866841	18.2160171161263	A0A0H3GID1	KPHS_08620	ATP-binding component of a transport system
179	A0A0H3GID5	KPHS_05200	16.9714983845863	16.9823286669431	16.9483268128152	17.1029072421267	17.2217843583341	17.0774944769357	17.6795329838342	17.8812378203647	18.0058958683442	A0A0H3GID5	KPHS_05200	Transmembrane protein, transport
180	A0A0H3GID9	panC	18.9108875319979	18.5634	18.7940423298538	18.1115694713038	18.1836664116312	18.1824503967731	17.6723934082297	17.7428346010995	17.6143250675163	A0A0H3GID9	panC	Pantothenate synthetase
181	A0A0H3GIE0	KPHS_05250	16.3474791483331	16.2723827370126	16.3039593180336	16.4844664834602	16.4738355147945	16.4309	16.7009573952957	16.2849180171329	16.1991641053554	A0A0H3GIE0	KPHS_05250	Helix-turn-helix protein
182	A0A0H3GIE4	KPHS_05300	16.9532783877264	16.8450351507459	17.3604614011838	18.9862595814485	18.9838715155601	19.0206054535738	17.1704546361451	17.4477	17.3233019631759	A0A0H3GIE4	KPHS_05300	Protein IolH
183	A0A0H3GIE5	dksA	18.895374550258	18.7974459573153	18.9346102188478	18.6482363977085	19.2205485738777	18.8900135860979	18.2830614936448	18.2441426983293	18.037561159766	A0A0H3GIE5	dksA	RNA polymerase-binding transcription factor DksA
184	A0A0H3GIF3	KPHS_05400	10.299664715647	10.2846819867078	10.3892034278555	9.81162011390804	9.81870287158063	9.8248176681962	13.2812805977102	10.2958094542839	14.5192681025026	A0A0H3GIF3	KPHS_05400	P4-type integrase
185	A0A0H3GIH5	KPHS_08970	18.5905486572036	18.4600799031821	18.6679673048223	17.3528205673049	16.9354744782915	17.2074179411965	17.9605401817543	17.965115339339	18.2625741436423	A0A0H3GIH5	KPHS_08970	Penicillin-binding protein 1B
186	A0A0H3GII9	btuF	14.2248852412061	15.6948994942743	15.2229058652118	14.4976012080718	14.272013674612	14.0706400129953	14.7111069643663	14.7460442482237	15.2071016683252	A0A0H3GII9	btuF	Vitamin B12-binding protein
187	A0A0H3GIJ2	KPHS_09120	21.2440651610529	21.0206396819747	21.1251611190735	21.5325494730433	21.6275392966427	21.6121743685608	20.5311464000918	20.677715237038	20.4891379921161	A0A0H3GIJ2	KPHS_09120	UPF0325 protein KPHS_09120
188	A0A0H3GIJ4	KPHS_05900	17.1679785739975	17.2440237106894	17.3003899122259	16.4341050119102	16.2317808205636	16.4203860490216	16.6855717915471	16.4869753061603	16.1315727476214	A0A0H3GIJ4	KPHS_05900	JmjC domain-containing protein
189	A0A0H3GIJ5	tsf	23.0960097662769	22.9942361255519	23.3766245424125	22.7016347564173	22.7823821461093	22.8012079904566	23.0006	23.0759343439792	23.2737718739791	A0A0H3GIJ5	tsf	Elongation factor Ts
190	A0A0H3GIJ7	KPHS_05950	16.7446337421504	16.8520020689906	16.7309350169852	18.2373969631316	18.3786104332309	18.1166703360909	16.5536167594558	16.5041906717818	16.6762521509713	A0A0H3GIJ7	KPHS_05950	Membrane fusion protein family auxiliary transport protein
191	A0A0H3GIJ8	KPHS_09220	17.6710519868451	17.5966313913223	17.677	16.8112793323634	17.0836826664231	16.7514601261238	18.021205607747	18.1931119440742	17.6693881825308	A0A0H3GIJ8	KPHS_09220	Phosphatidate cytidylyltransferase
192	A0A0H3GIK1	fabZ	20.5929127497705	20.9595641375561	20.1474514536781	20.4469741651865	20.3968320857024	20.5682314039769	21.0366106822779	21.1875030628619	21.2835533811442	A0A0H3GIK1	fabZ	3-hydroxyacyl-[acyl-carrier-protein] dehydratase FabZ
193	A0A0H3GIK3	accA	20.737786282063	20.6665875920024	20.6722557099549	20.1645746077909	20.0602361601715	20.1078701937339	20.7375971430286	20.6584790310012	20.7275425597344	A0A0H3GIK3	accA	Acetyl-coenzyme A carboxylase carboxyl transferase subunit alpha
194	A0A0H3GIK7	KPHS_06100	14.5438597665483	15.0948248982239	13.7690673998133	13.1950070746452	13.4147457527104	13.4560099638369	10.2277739446533	10.2958094542839	13.4249677307022	A0A0H3GIK7	KPHS_06100	ATPase BadF/BadG/BcrA/BcrD type domain-containing protein
195	A0A0H3GIL6	KPHS_06200	17.0345208993998	17.0618688434824	17.4703396283729	17.2632408290353	17.1057841968647	17.2584620315533	17.2988576700115	17.1125493539415	16.9655574406838	A0A0H3GIL6	KPHS_06200	GTP-binding protein YjiA
196	A0A0H3GIN5	KPHS_06400	16.6418630606452	16.4883019370502	16.8284674978672	15.7150750104008	15.7401339717341	15.7492934624373	15.3892351497554	15.3473038627527	15.1506630287249	A0A0H3GIN5	KPHS_06400	Dehydrogenase
197	A0A0H3GIN7	KPHS_09370	15.2780537904724	15.2972597116432	15.8060849519161	15.0685040605169	15.1649091007491	15.2773775621653	15.2691533885076	15.1779693131362	15.6551291798656	A0A0H3GIN7	KPHS_09370	YaeQ family protein
198	A0A0H3GIP0	KPHS_09420	14.4274696093828	14.8236396151072	13.856200258766	14.1285803493048	14.1999931049554	14.6024742650278	14.4588658907168	14.6227134861824	14.2892022325787	A0A0H3GIP0	KPHS_09420	TsaA-like domain-containing protein
199	A0A0H3GIP4	KPHS_09470	17.1165853580216	17.1450411354738	16.7333410824268	16.7701422842271	16.9550892585287	16.7644379175535	16.6688382060738	16.4576410483235	16.928520643627	A0A0H3GIP4	KPHS_09470	D,D-heptose 1,7-bisphosphate phosphatase
200	A0A0H3GIP5	KPHS_06500	12.9242258991107	12.5357493285455	13.0065048453292	12.4801928860125	12.2475673762347	12.4488311367098	10.2277739446533	11.3458000555159	12.3797221339566	A0A0H3GIP5	KPHS_06500	N-acetyltransferase
201	A0A0H3GIP9	KPHS_09520	17.8449111158832	17.9359384892479	18.2365847667615	17.0558793087444	16.8839820880463	17.0324160086054	17.3921140223292	17.2557966149917	17.4408551990446	A0A0H3GIP9	KPHS_09520	UbiE/COQ5 family methyltransferase
202	A0A0H3GIQ1	KPHS_06550	13.5949325642919	16.666470455681	12.5543878016537	14.0871245278584	12.9182641466776	12.908522171431	10.2277739446533	10.2958094542839	10.3456368330471	A0A0H3GIQ1	KPHS_06550	Sigma-54 dependent transcriptional regulator
203	A0A0H3GIQ4	dnaQ	16.3349279119938	16.5488921482985	16.6012606551575	16.0824910657449	16.2239895610896	16.2446402786365	16.779496784674	16.6441373184917	16.681930715649	A0A0H3GIQ4	dnaQ	DNA polymerase III subunit epsilon
204	A0A0H3GIQ6	gmhA	19.5222098561518	19.4319954862003	19.6820948164631	19.0755987035037	19.2175186877293	19.2048620971447	19.2484612381966	19.4201551536612	19.0275477632519	A0A0H3GIQ6	gmhA	Phosphoheptose isomerase
205	A0A0H3GIQ8	KPHS_06600	10.299664715647	10.2846819867078	10.3892034278555	13.9179135783993	14.6199253384047	13.6324183214569	10.2277739446533	10.2958094542839	10.3456368330471	A0A0H3GIQ8	KPHS_06600	Glucosamine-fructose-6-phosphate aminotransferase
206	A0A0H3GIR1	nqrC	17.1866257279422	16.998134697306	17.0476461535302	17.5418129644786	17.7403117022377	17.4966078218434	17.4396611136792	17.4784040588861	17.8168817069404	A0A0H3GIR1	nqrC	Na(+)-translocating NADH-quinone reductase subunit C
207	A0A0H3GIR4	KPHS_06650	16.7214230052341	17.0318497822262	16.5074804213209	16.2750849622588	16.1493	16.3936696962677	16.7024489829871	16.6377879819959	16.8217445604903	A0A0H3GIR4	KPHS_06650	Replicative helicase loader DnaC
208	A0A0H3GIR6	KPHS_09720	10.299664715647	12.1190764054356	13.2463481731292	13.426973638889	13.4255848429863	13.6851946138076	13.972732884788	14.2115921871591	14.0944889767116	A0A0H3GIR6	KPHS_09720	GP-PDE domain-containing protein
209	A0A0H3GIR9	frsA	18.1632296161171	18.2109731041794	18.4886530830565	17.8522832309194	17.6468534750929	17.7862633440913	17.9276360245239	17.8254996936292	18.0644673511232	A0A0H3GIR9	frsA	Esterase FrsA
210	A0A0H3GIS3	KPHS_09820	14.1457246687984	14.2678190795706	14.867162932563	15.738203890171	15.8971723617988	15.9012879497433	14.6628835117727	14.5769114361367	15.2007286894395	A0A0H3GIS3	KPHS_09820	Succinate-semialdehyde dehydrogenase I
211	A0A0H3GIT1	KPHS_06750	18.0494469302542	18.1622248801718	18.0027781000936	16.9689040831981	17.107114099159	17.0207337127079	16.2580719474476	16.7224816310811	17.1013242070228	A0A0H3GIT1	KPHS_06750	Permease IIC component
212	A0A0H3GIT7	rsmC	19.309820420518	19.1486984208248	19.2509087633016	18.8523631136422	18.8184741590979	18.8624759130042	19.6873799628137	19.7343841634179	19.8346130804849	A0A0H3GIT7	rsmC	Ribosomal RNA small subunit methyltransferase C
213	A0A0H3GIU0	KPHS_10020	10.299664715647	10.2846819867078	10.3892034278555	11.8421089302606	11.8578313972615	11.7904100011204	13.1917626821326	12.9258633178117	12.630054266602	A0A0H3GIU0	KPHS_10020	Bacteriophage P4 DNA primase
214	A0A0H3GIU5	KPHS_06850	16.5753054611689	16.6490550861951	16.8909448562659	19.2968801312368	19.6346297805453	19.5535	18.0164569139586	17.9277602821638	17.5245936248373	A0A0H3GIU5	KPHS_06850	Hyperosmotically inducible periplasmic protein
215	A0A0H3GIU8	KPHS_10120	10.299664715647	10.2846819867078	10.3892034278555	17.6067517912999	17.7058633963437	17.3498296226706	17.5127068460957	17.0959203183789	17.7262722398611	A0A0H3GIU8	KPHS_10120	Cobyrinic acid a,c-diamide synthase
216	A0A0H3GIV1	deoC	20.5516901165007	20.3589204174088	20.8725542277701	20.7033137879636	20.7887521469674	20.9341026798638	20.325471528302	20.5053998093962	20.5976623672064	A0A0H3GIV1	deoC	Deoxyribose-phosphate aldolase
217	A0A0H3GIV8	KPHS_06950	14.8046129779688	15.2274433217381	14.7564842128111	15.0030459768014	15.1972621867352	14.8752045685966	15.7002483520209	16.0065556170885	15.6640098359131	A0A0H3GIV8	KPHS_06950	YtjB family periplasmic protein
218	A0A0H3GIW3	KPHS_07000	17.5955752134356	17.5933542170302	17.5751200462233	18.2773260544548	18.2984685568944	18.2383495806084	17.5963947108038	17.7295791113719	17.8057315700459	A0A0H3GIW3	KPHS_07000	peptidoglycan lytic exotransglycosylase
219	A0A0H3GIW5	KPHS_10320	11.4620097103871	11.4548999703096	10.3892034278555	11.9487902990065	11.624455951747	11.7690028326325	12.7072306089523	12.9975223330037	13.425364362402	A0A0H3GIW5	KPHS_10320	Amino acid ABC transporter membrane protein
220	A0A0H3GIW8	KPHS_07050	16.9267998450838	16.8676454684521	17.2931372115991	16.3651899597546	16.5034080801932	16.4656491540061	16.661652748077	16.6589412017783	17.081486258572	A0A0H3GIW8	KPHS_07050	Protein CreA
221	A0A0H3GIX5	trmJ	16.265225772838	16.3461138831369	16.4647512781453	16.1435670872859	15.8507904301619	15.9623978534521	16.2595302373431	16.4489308241179	16.3448156750154	A0A0H3GIX5	trmJ	tRNA (cytidine/uridine-2'-O-)-methyltransferase TrmJ
222	A0A0H3GIX7	KPHS_10470	10.299664715647	11.8192942150248	12.3488525367491	9.81162011390804	9.81870287158063	9.8248176681962	11.8406	10.2958094542839	10.3456368330471	A0A0H3GIX7	KPHS_10470	S-methylmethionine transporter
223	A0A0H3GIY6	KPHS_10570	17.6923899710958	17.6951033346933	17.3844323926469	16.3775551241953	16.4637822924196	16.2129385331599	17.1197996930227	17.1736723333553	17.1007578056654	A0A0H3GIY6	KPHS_10570	Transport protein
224	A0A0H3GIY8	KPHS_07200	10.299664715647	13.3739753951123	10.3892034278555	13.3093128721382	14.2201489812486	13.606345308068	13.8569275835876	13.4890657733535	10.3456368330471	A0A0H3GIY8	KPHS_07200	Low-affinity transport system, proline permease II
225	A0A0H3GIZ3	dnaJ	20.6428379405357	20.6570015495444	20.6516454450056	19.999515479683	19.8201852629886	19.9795461919437	20.7975396478968	20.6872380048701	20.932081189945	A0A0H3GIZ3	dnaJ	Chaperone protein DnaJ
226	A0A0H3GIZ4	proC	18.9021436809331	18.8926933416534	19.291025169194	19.0495653777591	19.0422914269447	19.0266018398057	18.9690971945944	19.072011083183	19.4761825376417	A0A0H3GIZ4	proC	Pyrroline-5-carboxylate reductase
227	A0A0H3GJ01	KPHS_07300	17.0338863872513	17.1107551972719	16.2137882311026	16.7567962970895	16.5144202247417	16.8128742065555	17.1241510709409	17.1868473279183	17.3710755130787	A0A0H3GJ01	KPHS_07300	Riboflavin biosynthesis protein
228	A0A0H3GJ04	sbcD	15.6859805062717	15.9265527779848	15.6747147960496	15.5390965906575	15.4341526102675	15.4379173116337	15.7801434920438	16.1241237950504	16.2593231642002	A0A0H3GJ04	sbcD	Nuclease SbcCD subunit D
229	A0A0H3GJ07	KPHS_10820	16.8442898887545	16.692433067434	16.8477318627582	13.6231395214076	13.4506974725899	13.6807111057281	16.8597633570487	16.9474592651376	17.0055302934481	A0A0H3GJ07	KPHS_10820	Maltodextrin glucosidase
230	A0A0H3GJ10	rihC	18.604564600247	18.5057282755356	18.8703537784812	18.4022762466809	18.4057367435404	18.562672283602	17.2194913568164	16.9975894246442	17.3152988885762	A0A0H3GJ10	rihC	Non-specific ribonucleoside hydrolase RihC
231	A0A0H3GJ12	KPHS_10870	13.2194977760875	12.9576730995873	13.9979360514654	14.2462228056158	14.603688942047	14.6890734564366	12.8888622138717	12.4742436437442	12.4470604265875	A0A0H3GJ12	KPHS_10870	Fructose-1,6-bisphosphate aldolase type II
232	A0A0H3GJ19	citD	10.299664715647	10.2846819867078	10.3892034278555	13.0510581934264	9.81870287158063	12.3678586451652	10.2277739446533	10.2958094542839	10.3456368330471	A0A0H3GJ19	citD	Citrate lyase acyl carrier protein
233	A0A0H3GJ23	tgt	19.0445194311724	18.9763287213139	19.3810508537546	18.510203234315	18.5095325415321	18.5605894610334	19.4018639507619	19.4538656917222	19.262510841192	A0A0H3GJ23	tgt	Queuine tRNA-ribosyltransferase
234	A0A0H3GJ27	KPHS_11020	10.299664715647	12.0212354859036	12.1026766456086	12.9400245598786	12.1637540994423	12.7336794405714	10.2277739446533	10.2958094542839	10.3456368330471	A0A0H3GJ27	KPHS_11020	DeoR-family transcriptional regulator
235	A0A0H3GJ29	ribH	21.420445110162	21.4560884464723	21.4810711499233	20.8799333646568	20.9678281346781	20.9398619468533	21.4427369532624	21.4727330944214	21.7974763501474	A0A0H3GJ29	ribH	6,7-dimethyl-8-ribityllumazine synthase
236	A0A0H3GJ33	kefF	15.2600591887574	15.4080280015779	15.6791760987007	15.0479670339366	15.1958947874597	14.9632269552134	14.7836979150935	14.2307652489846	14.8459905862426	A0A0H3GJ33	kefF	Glutathione-regulated potassium-efflux system ancillary protein KefF
237	A0A0H3GJ34	dxs	18.8207187478641	18.8871380045433	18.6172353792847	18.3271320791754	18.2771315224479	18.1765658352271	18.8592941127327	18.8221704326794	18.8164793210312	A0A0H3GJ34	dxs	1-deoxy-D-xylulose-5-phosphate synthase
238	A0A0H3GJ37	rsmA	18.4974965114057	18.4362788023133	18.5239575919042	18.0176780731249	17.9082039319205	18.3475055463819	18.5685654612912	18.454972131965	18.8196020465569	A0A0H3GJ37	rsmA	Ribosomal RNA small subunit methyltransferase A
239	A0A0H3GJ40	KPHS_11170	17.8517881736256	18.1100696404481	18.3954869695667	17.8203710130899	17.9661200291976	17.9336773110484	18.069109023149	18.0622164732351	18.0437932463484	A0A0H3GJ40	KPHS_11170	4-methyl-5(Beta-hydroxyethyl)-thiazole monophosphate biosynthesis enzyme
240	A0A0H3GJ43	KPHS_11220	10.299664715647	10.2846819867078	10.3892034278555	18.1481823142314	18.3675759809559	18.2221256020364	10.2277739446533	10.2958094542839	16.2423755503782	A0A0H3GJ43	KPHS_11220	General substrate transporter
241	A0A0H3GJ45	KPHS_07650	17.068306497522	17.0191072232927	16.8458040420995	17.8501174473307	17.7692436107543	18.067701399749	17.6636582723416	17.4858966401997	17.5749778859245	A0A0H3GJ45	KPHS_07650	Transcriptional regulatory protein
242	A0A0H3GJ51	KPHS_07700	14.9446598235912	14.8182827518234	15.3598394677604	15.014662448047	14.9657944693688	14.9735093834813	15.2466688271681	15.4860136250053	15.4435491041343	A0A0H3GJ51	KPHS_07700	Pseudouridine synthase
243	A0A0H3GJ55	KPHS_11370	14.6668837213306	14.8519751929092	15.3284869137681	15.5040944128001	15.8514448611517	15.6960575173132	15.0672	15.4988828732212	15.4639267994533	A0A0H3GJ55	KPHS_11370	Transcriptional regulator BolA
244	A0A0H3GJ58	araB	10.299664715647	10.2846819867078	10.3892034278555	13.1313792093308	12.7215702483409	9.8248176681962	10.2277739446533	10.2958094542839	10.3456368330471	A0A0H3GJ58	araB	Ribulokinase
245	A0A0H3GJ60	lon	21.1846322747492	21.1146831247046	21.0872929533689	20.4063322035902	20.2750868867813	20.3945834116158	21.050754857664	21.0613620940478	21.1329937760656	A0A0H3GJ60	lon	Lon protease
246	A0A0H3GJ62	KPHS_07800	13.7859355508838	13.3578184328698	10.3892034278555	13.4152442189786	13.6725609522186	13.8830201032352	13.7894316233249	10.2958094542839	14.6013232177564	A0A0H3GJ62	KPHS_07800	Thiamine transport system permease protein ThiP
247	A0A0H3GJ64	KPHS_11470	10.299664715647	10.2846819867078	10.3892034278555	13.7205616642416	13.3862006374447	13.8342445530408	12.7638926486762	12.5263	10.3456368330471	A0A0H3GJ64	KPHS_11470	4-hydroxybenzoyl-CoA thioesterase
248	A0A0H3GJ66	KPHS_11520	16.2773236469889	16.3607495910842	16.3996923988398	15.4845439508719	15.4963019899274	15.5312342598382	15.5557511418619	15.2370779258057	15.500113589979	A0A0H3GJ66	KPHS_11520	LRP-like transcriptional regulator
249	A0A0H3GJ68	KPHS_07850	14.2724296946697	14.7871463620354	14.258653869423	13.909219778142	13.8536377696515	13.453219002122	13.9329863344293	14.5181174689324	14.0044860158127	A0A0H3GJ68	KPHS_07850	Sugar efflux protein
250	A0A0H3GJ69	KPHS_11570	18.768608598126	18.688410842156	18.8385060910596	18.5321925320441	18.5534545712742	18.5728843901124	18.9871493610047	19.1914881139555	19.140911875922	A0A0H3GJ69	KPHS_11570	Acyl-CoA thioesterase II
251	A0A0H3GJ74	aroE	17.8935774903755	17.3471691316632	16.5519159703947	17.4600393369042	16.4189566158434	17.8730620114423	13.6839624715702	13.6413824330572	12.7718969439954	A0A0H3GJ74	aroE	Shikimate dehydrogenase (NADP(+))
252	A0A0H3GJ77	KPHS_11670	15.5723025386684	14.0701348068706	13.9017733486506	14.7287579854554	15.0652776143924	14.2927482633214	15.3341820906877	15.5850326451922	14.8511353728431	A0A0H3GJ77	KPHS_11670	cyclic-guanylate-specific phosphodiesterase
253	A0A0H3GJ80	leuA	15.3229683967338	15.3963205940494	15.566792253878	14.1833725439181	14.1113713273425	14.3817819250856	14.5029820641245	13.9696200598216	14.3096385599679	A0A0H3GJ80	leuA	2-isopropylmalate synthase
254	A0A0H3GJ85	KPHS_08000	17.2688179741547	17.3499800012592	16.5965047982452	16.7940821164657	16.6022107464335	16.6865807956292	16.8447492803114	16.8682290973196	16.7975836631377	A0A0H3GJ85	KPHS_08000	Catabolite repressor/activator
255	A0A0H3GJ91	murE	19.8393378068902	19.7239747044605	20.0270789406203	19.0849534645551	19.0103258408286	19.2901611522528	19.4008086583561	19.2796544352487	19.2137871370104	A0A0H3GJ91	murE	UDP-N-acetylmuramoyl-L-alanyl-D-glutamate--2,6-diaminopimelate ligase
256	A0A0H3GJ97	murG	18.3395866361139	18.4285290049085	17.6694689295545	17.1505938600993	17.3285811966926	17.1385233167286	18.0145703703976	18.1926573489536	18.0944771079999	A0A0H3GJ97	murG	UDP-N-acetylglucosamine--N-acetylmuramyl-(pentapeptide) pyrophosphoryl-undecaprenol N-acetylglucosamine transferase
257	A0A0H3GJA2	dnaX	17.9444827350349	18.1516093991305	17.5229865976373	17.6594998172802	17.674908846014	17.5449064663089	18.2164178174228	18.3000141615001	18.6504763808229	A0A0H3GJA2	dnaX	DNA polymerase III subunit gamma/tau
258	A0A0H3GJA5	ftsA	17.3396011693651	17.6319233773842	17.0785975935385	16.9657121501331	17.0769947989897	16.8457577946701	17.0870686078873	17.1794491793398	17.2322424708489	A0A0H3GJA5	ftsA	Cell division protein FtsA
259	A0A0H3GJA6	adk	21.3073513780133	21.298547233282	21.7900916483833	20.7100084374308	20.8690942208577	20.8509614787988	21.1394590409642	21.1117355914308	21.2306045254932	A0A0H3GJA6	adk	Adenylate kinase
260	A0A0H3GJB0	secA	21.1642644866429	21.107662700444	21.2192045618031	20.0319369330864	19.9622041512581	19.9570036409056	20.5610996014609	20.4727336451347	20.3839558406814	A0A0H3GJB0	secA	Protein translocase subunit SecA
261	A0A0H3GJB4	KPHS_12120	17.906538581269	17.9266561751136	17.8666708403651	16.3159199564225	16.2946675055143	16.1816573233064	16.7684609346733	16.6728126501544	16.8993015591482	A0A0H3GJB4	KPHS_12120	Copper-exporting P-type ATPase
262	A0A0H3GJB9	KPHS_12170	18.0851556381929	18.0099729982192	17.6872136375277	17.292881303871	17.3966310955233	17.0950264207303	17.8641014429086	18.0690683127908	18.2309921140514	A0A0H3GJB9	KPHS_12170	Metal resistance protein
263	A0A0H3GJC4	KPHS_12220	17.0876093064289	17.2641463849436	17.2044156418245	16.7851930121707	16.9650675352824	16.8275320395164	16.7037815017523	16.9616666600588	17.0743037348679	A0A0H3GJC4	KPHS_12220	Oxidoreductase
264	A0A0H3GJC5	KPHS_08300	18.448856526035	18.3461482397004	18.4957889891095	18.2221091460431	18.1288582218345	18.0485917351432	18.2989951374511	18.2678395798632	17.9501873290291	A0A0H3GJC5	KPHS_08300	nicotinate-nucleotide diphosphorylase (carboxylating)
265	A0A0H3GJC7	purE	18.0073415489842	18.1300414174527	18.2923119382823	18.1221449430349	18.0951252828143	18.1311844279711	18.232485058296	18.4693233184366	18.5682631977848	A0A0H3GJC7	purE	N5-carboxyaminoimidazole ribonucleotide mutase
266	A0A0H3GJD1	KPHS_12320	18.4773627194044	18.1375497405435	18.1128910388429	18.1748386501438	17.976402076394	18.2535942582555	18.7967199314644	18.7521670917198	18.7807809397624	A0A0H3GJD1	KPHS_12320	Uncharacterized protein
267	A0A0H3GJD2	KPHS_08350	15.9759353902797	15.7268490170957	15.893592905094	9.81162011390804	15.5251682953031	9.8248176681962	10.2277739446533	10.2958094542839	15.3857613573158	A0A0H3GJD2	KPHS_08350	Aromatic amino acid transport protein AroP
268	A0A0H3GJD9	KPHS_08400	21.8902482537105	21.9160223327945	22.0834505043006	21.8469042742786	21.7919260762738	21.7298693829735	22.2600176076287	22.3250062205563	22.4080004002252	A0A0H3GJD9	KPHS_08400	Dihydrolipoyl dehydrogenase
269	A0A0H3GJE4	KPHS_08450	20.7285677579257	20.6473513859674	20.8990264229351	20.8377639280235	20.8690942208577	20.869185229744	21.2041647013234	21.2466651083662	21.3533236287631	A0A0H3GJE4	KPHS_08450	Aconitate hydratase B
270	A0A0H3GJF6	KPHS_08550	17.5585807952865	17.6400740861676	17.4513280922092	17.0327990861937	16.7197170454423	17.1687201589769	16.8404567420214	16.9263713572221	17.0461547671358	A0A0H3GJF6	KPHS_08550	Lipoprotein
271	A0A0H3GJG3	KPHS_08600	18.0111480620958	18.185301179092	18.295036203811	17.4074718942255	17.4140735032954	17.3317342310239	17.9632466241471	17.7607975488267	17.4347539328187	A0A0H3GJG3	KPHS_08600	Hypoxanthine phosphoribosyltransferase
272	A0A0H3GJG9	KPHS_08650	14.8246418246623	14.9593562314451	14.9660367391894	13.6437214019195	9.81870287158063	9.8248176681962	10.2277739446533	10.2958094542839	10.3456368330471	A0A0H3GJG9	KPHS_08650	NodB homology domain-containing protein
273	A0A0H3GJH7	pcnB	18.6003053642497	18.6706052943706	18.6392442915631	18.0516056265351	17.5371522150025	17.914604200069	18.7926	18.9283578799053	19.0485644349616	A0A0H3GJH7	pcnB	Poly(A) polymerase I
274	A0A0H3GJI5	KPHS_08750	14.7872090869397	14.6579174814612	14.6334590296164	14.8183927068017	14.721090327626	14.7767399419036	15.3141901163933	15.3982115985035	15.3776677788483	A0A0H3GJI5	KPHS_08750	ATP-dependent helicase
275	A0A0H3GJI7	KPHS_12970	16.3469433341703	16.2767277299411	16.405203146602	15.2609449082822	15.2557118276813	15.1853282367021	15.384607675478	15.5330218261273	15.6827761632658	A0A0H3GJI7	KPHS_12970	Citrate synthase
276	A0A0H3GJJ5	KPHS_13070	17.0754444672396	17.2009015922004	16.9215541308207	16.3119683472604	16.3735072328781	16.2172715586901	16.7231567561692	16.9027096682501	16.8974003633818	A0A0H3GJJ5	KPHS_13070	Transcriptional activator of cad operon
277	A0A0H3GJK2	KPHS_08900	17.2421275472575	17.2042753571548	17.2465530897695	14.1387211162898	14.1324870550032	14.2268367461166	15.6577560437216	15.7615001871659	15.9025305635205	A0A0H3GJK2	KPHS_08900	pullulanase
278	A0A0H3GJL2	KPHS_13270	21.4147087428944	21.3997260258811	21.7175791729079	16.2400962740512	16.0995852260459	16.0684814091198	16.434502584133	16.0958082036734	16.3581613552019	A0A0H3GJL2	KPHS_13270	Fructokinase
279	A0A0H3GJL4	KPHS_09000	15.1543731677345	15.5322601993576	15.6155864283775	13.1857045117928	13.1499581116785	13.4558453337012	14.1950315738507	15.1068611067576	14.2479005534355	A0A0H3GJL4	KPHS_09000	Iron-hydroxamate transporter ATP-binding subunit
280	A0A0H3GJL6	KPHS_13320	10.299664715647	13.2713425290916	10.3892034278555	15.4699469727955	15.423210255599	15.4829274198717	16.5573768034209	16.435289650136	16.4150831336408	A0A0H3GJL6	KPHS_13320	ABC transporter
281	A0A0H3GJM2	erpA	18.5172932301123	18.4291598941837	19.0104033258665	17.5530029851586	17.0525653132159	17.4319795068584	17.9789949532354	17.8895970343852	18.085296798499	A0A0H3GJM2	erpA	Iron-sulfur cluster insertion protein ErpA
282	A0A0H3GJM3	KPHS_13420	16.7746548757174	16.561359056539	17.1413470152505	13.3156868220077	13.2819250013294	13.7589564259832	13.0236017772986	13.324758977949	14.256901834793	A0A0H3GJM3	KPHS_13420	Aldo/keto reductase
283	A0A0H3GJM8	KPHS_09100	21.7963118808179	21.7501104428488	21.863620660372	21.5661454336213	21.6487039014655	21.6013133786547	22.0294858942242	22.153555403377	22.1826241708578	A0A0H3GJM8	KPHS_09100	peptidase Do
284	A0A0H3GJN3	map	19.2884187970745	19.3572390547561	19.8259910424499	18.9907991568684	19.0290887069428	19.0273009515815	19.3029074767763	19.2869131608411	19.1124067716919	A0A0H3GJN3	map	Methionine aminopeptidase
285	A0A0H3GJN5	KPHS_13570	15.5940881765438	15.754080597939	15.4694750648202	9.81162011390804	9.81870287158063	9.8248176681962	10.2277739446533	10.2958094542839	10.3456368330471	A0A0H3GJN5	KPHS_13570	Phenylalanine-specific permease
286	A0A0H3GJN7	dxr	17.3300366275613	17.3600256671996	17.5496453039873	16.5827037612634	16.7951132869859	16.7520468515909	17.3585130509262	17.3579724586213	17.2342666112101	A0A0H3GJN7	dxr	1-deoxy-D-xylulose 5-phosphate reductoisomerase
287	A0A0H3GJP1	KPHS_09250	23.7076073315603	23.6327531635454	23.7615221448488	23.0185154834465	23.0785471153125	23.045133548734	23.3797028164857	23.4050939711196	23.3125042641341	A0A0H3GJP1	KPHS_09250	Chaperone protein Skp
288	A0A0H3GJP5	rnhB	15.0371398062556	15.1582131413318	15.2233215778755	14.5124029099713	14.9546234280239	14.9320582631898	15.323134104263	14.8685987774407	15.1439344165284	A0A0H3GJP5	rnhB	Ribonuclease HII
289	A0A0H3GJP6	KPHS_13720	15.3316020140223	15.6267420629714	15.5627674561769	15.1466513366304	15.1365902678746	15.1880625285676	15.5723087622431	15.6683159669025	15.4967844893615	A0A0H3GJP6	KPHS_13720	LacI-family bacterial regulatory protein
290	A0A0H3GJP9	tilS	14.5210912112013	14.9508252670089	14.856620991041	14.0703666385057	13.8300520604402	13.8634110050544	14.3778952418543	14.3132172209468	14.8283711960021	A0A0H3GJP9	tilS	tRNA(Ile)-lysidine synthase
291	A0A0H3GJQ0	KPHS_13770	10.299664715647	10.2846819867078	10.3892034278555	11.8431601560385	11.8526326138449	11.6852016534278	10.2277739446533	11.5091932225971	10.3456368330471	A0A0H3GJQ0	KPHS_13770	Inner membrane protein
292	A0A0H3GJQ8	ramR	10.299664715647	10.2846819867078	10.3892034278555	15.5835812653434	15.3955871637601	15.6042207669002	15.8857902421639	15.6004168337467	15.4092891348688	A0A0H3GJQ8	ramR	Transcriptional regulator RamR
293	A0A0H3GJR1	KPHS_13920	18.3186743934575	18.0157809183803	17.7195445603834	17.3005450311173	17.4085849883188	16.9702281242043	17.6336395566249	17.5168345580333	17.7696478349133	A0A0H3GJR1	KPHS_13920	Mg2+ transport ATPase, P-type 1
294	A0A0H3GJT0	KPHS_14120	15.0301935100569	15.1125159269991	14.6995537413274	14.3811541750988	14.5777276160474	14.3711818596008	14.984320017306	14.9978661821268	14.5267721191369	A0A0H3GJT0	KPHS_14120	ABC transport system permease component
295	A0A0H3GJT3	betI	16.6279431833597	16.9002146962707	15.9752806444903	16.6433677790548	16.5665827863757	16.7787814881999	17.2225433677564	16.901335679102	17.4966463529937	A0A0H3GJT3	betI	HTH-type transcriptional regulator BetI
296	A0A0H3GJT5	KPHS_09450	19.1982364494836	19.1154217917146	18.8928849803895	18.068008021824	18.2204581091669	17.9651313560394	18.9229192630608	19.0312910848461	19.1574404007442	A0A0H3GJT5	KPHS_09450	D-methionine transport system permease protein MetI
297	A0A0H3GJT6	KPHS_14220	13.0482	12.5264478962928	12.8556168037985	12.7543850064847	12.2243932203902	13.1087562138302	12.8631764154468	12.999408187351	12.7917402254465	A0A0H3GJT6	KPHS_14220	Glycine cleavage system transcriptional activator
298	A0A0H3GJT9	KPHS_14320	10.299664715647	10.2846819867078	10.3892034278555	16.0026185233732	15.6665726142328	15.9698931030486	15.4105598729916	15.6656454352174	15.6041368097316	A0A0H3GJT9	KPHS_14320	ATP:glycerol 3-phosphotransferase
299	A0A0H3GJU4	KPHS_09550	14.1343146288721	14.0842663609841	14.1862128577165	14.1131922622942	14.1247997934794	14.2455706242963	14.1770700322803	14.3960948037405	14.5445269134555	A0A0H3GJU4	KPHS_09550	Methyltransferase
300	A0A0H3GJU6	KPHS_14370	15.6996107283273	15.9165426604607	15.6609802445456	14.7550323291161	15.4191247958776	15.1314526121546	16.3769758464204	16.1121376537449	16.8773264042742	A0A0H3GJU6	KPHS_14370	Ferrienterobactin receptor
301	A0A0H3GJU8	KPHS_09600	15.0427966367672	15.4311148075704	15.6641677135749	15.4285747117566	15.3791373229648	15.4334904188907	15.0004581283812	15.3105302582272	15.067848600207	A0A0H3GJU8	KPHS_09600	Carbon-nitrogen hydrolase
302	A0A0H3GJV1	nqrA	18.4581179313053	18.5237941222359	18.6138000499323	18.6257538581232	18.4921551189165	18.4685334980037	18.2126937327141	18.2269561806473	18.4167678845359	A0A0H3GJV1	nqrA	Na(+)-translocating NADH-quinone reductase subunit A
303	A0A0H3GJV2	KPHS_14470	15.9718009469574	15.797701432337	15.8557822481924	15.756848024725	15.8298188279739	15.8241480938463	16.2215134115421	16.2312027796234	16.3292213763685	A0A0H3GJV2	KPHS_14470	Enterobactin synthase subunit E
304	A0A0H3GJV5	nqrF	18.1780259477619	18.0103283974645	18.0639412994673	18.3019070009885	18.2477679995593	18.3356644194146	18.2646411198736	18.2635224064864	18.6549322588955	A0A0H3GJV5	nqrF	Na(+)-translocating NADH-quinone reductase subunit F
305	A0A0H3GJV8	KPHS_09750	20.3620290439154	20.1963675456959	20.3781946398913	20.0740623780047	20.1017553997342	20.1382438214599	20.2041653341484	20.2972917811506	20.1473497762232	A0A0H3GJV8	KPHS_09750	Aminoacyl-histidine dipeptidase
306	A0A0H3GJW0	KPHS_14670	14.7446996010273	14.7163041899498	14.9019576354742	14.4331860627475	14.5244088105271	14.7630996429181	14.7119673478881	14.4590683892576	14.2459381554838	A0A0H3GJW0	KPHS_14670	Inositol-1-monophosphatase
307	A0A0H3GJW4	mtnB	14.0804317321507	14.049359363985	14.3336881332747	13.8194233130059	14.2050311034083	13.8992292187832	13.9580436105999	14.0307304688027	14.4783049560072	A0A0H3GJW4	mtnB	Methylthioribulose-1-phosphate dehydratase
308	A0A0H3GJW8	mtnC	15.1334923187027	14.8201090666781	15.6635650407295	15.4571198221816	15.5671781230945	15.561764818675	15.435536113601	15.6120882594357	15.7020143244156	A0A0H3GJW8	mtnC	Enolase-phosphatase E1
309	A0A0H3GJX2	KPHS_14870	16.1464824164576	15.8791898699394	15.9514653953256	15.2415578970891	15.2032347074969	15.3899370059563	14.9405512588028	14.8147382816038	14.9361341143432	A0A0H3GJX2	KPHS_14870	Thiol:disulfide interchange protein
310	A0A0H3GJX4	KPHS_14920	15.4359801770106	15.6515828298404	15.7906432636319	15.441546331227	15.3845840563074	15.4558118865043	16.1529464074849	16.2425448486811	15.5768882218941	A0A0H3GJX4	KPHS_14920	Ribonuclease T2
311	A0A0H3GJX7	KPHS_14970	10.299664715647	10.2846819867078	10.3892034278555	17.5789169122273	17.8249122824241	17.6823379832269	17.3399454558697	17.4104851918321	17.6238753087257	A0A0H3GJX7	KPHS_14970	NAD(P)-binding amidase-type enzyme
312	A0A0H3GJY1	KPHS_15020	16.612501200823	16.5061136057569	17.0498404244776	15.1457098461883	15.331200399995	15.2925322163108	16.233892074546	16.2765645678243	16.8311510696643	A0A0H3GJY1	KPHS_15020	UPF0250 protein KPHS_15020
313	A0A0H3GJY4	KPHS_09850	10.299664715647	13.1961824367015	13.2332230008039	13.0054199634286	12.8121382602121	12.8043291882123	10.2277739446533	10.2958094542839	10.3456368330471	A0A0H3GJY4	KPHS_09850	UPF0386 protein KPHS_09850
314	A0A0H3GJY6	rlmH	16.2411487543593	16.1325581322273	16.4980425124519	16.0384902390647	16.0039	16.1414132632719	16.4833652930384	16.4051086021925	16.4648275778537	A0A0H3GJY6	rlmH	Ribosomal RNA large subunit methyltransferase H
315	A0A0H3GJZ1	lptE	19.2986934328188	19.3313503515941	19.0987086479894	17.8679856584433	18.2001376168452	17.8592411150833	18.9257646769342	19.0198138466931	18.847139202089	A0A0H3GJZ1	lptE	LPS-assembly lipoprotein LptE
316	A0A0H3GJZ2	KPHS_09900	10.299664715647	10.2846819867078	10.3892034278555	15.3333155741548	9.81870287158063	15.5757807069994	10.2277739446533	10.2958094542839	10.3456368330471	A0A0H3GJZ2	KPHS_09900	3-oxoacyl-(Acyl-carrier protein) reductase
317	A0A0H3GJZ9	lnt	17.4086995819188	17.3805993409756	17.4462055384159	16.8182856388015	16.856846199111	16.8204165619082	17.5694695808556	17.4940104445846	17.6303816236346	A0A0H3GJZ9	lnt	Apolipoprotein N-acyltransferase
318	A0A0H3GK01	KPHS_15270	16.6759604294332	16.6965683835063	16.6809932098039	16.8047392940236	16.4242	16.876025709859	16.8275151043833	16.996989202546	16.991798440849	A0A0H3GK01	KPHS_15270	2-octaprenyl-3-methyl-6-methoxy-1,4-benzoquinol hydroxylase
319	A0A0H3GK03	asnA	14.777092073546	14.8772308230607	15.0261662344992	14.5916497707188	14.5648641861936	14.4026231156782	15.3501871951693	15.3684074300113	15.5734495024406	A0A0H3GK03	asnA	Aspartate--ammonia ligase
320	A0A0H3GK04	nagB	21.276055261106	21.2355374632873	21.7323761697758	20.6762201398027	20.6060599352545	20.6407438673055	20.3137897327143	20.4727336451347	20.3220281447202	A0A0H3GK04	nagB	Glucosamine-6-phosphate deaminase
321	A0A0H3GK05	KPHS_00080	15.4366505987594	15.5295731340332	15.3830787364201	15.637853107361	15.5031205417684	15.4843455773699	16.2866094694097	16.3663507441353	16.636710586735	A0A0H3GK05	KPHS_00080	D-ribose transporter ATP binding protein
322	A0A0H3GK06	KPHS_15370	10.299664715647	10.2846819867078	12.4167839474235	16.7810483264174	16.7683620752872	16.6635656012273	13.2379114812565	13.6646	13.642942222727	A0A0H3GK06	KPHS_15370	Lipoprotein ybfN
323	A0A0H3GK07	KPHS_00130	14.6568354133101	14.6744927023313	14.3696292902974	13.6682353731271	14.3257666208317	13.9339654482979	14.3248000615869	14.2454108461114	14.0397519330469	A0A0H3GK07	KPHS_00130	MFS family transporter
324	A0A0H3GK08	KPHS_15420	17.597990824565	17.6498888773991	18.060624420233	16.6328427279726	16.6007866399184	16.5732905451368	16.5357047644307	16.739172534582	16.509640847104	A0A0H3GK08	KPHS_15420	Esterase YbfF
325	A0A0H3GK09	srkA	16.8796729606781	17.0715186260559	17.1619783479779	15.036432624122	16.8483336661258	16.8765350834775	17.5817096785938	18.0089099994469	17.4282882038221	A0A0H3GK09	srkA	Stress response kinase A
326	A0A0H3GK12	yihI	17.420426219928	16.8630369386324	18.0592479579469	16.7077939399175	16.3191637551959	16.4375265590382	17.3049127840931	17.4155356856405	17.5444626904412	A0A0H3GK12	yihI	Der GTPase-activating protein YihI
327	A0A0H3GK13	KPHS_15520	15.1653289643457	14.8076365270694	15.1908416925406	15.0500690636229	14.7218829938119	15.1203097323629	14.7074374565624	14.9033870259706	14.7775604083904	A0A0H3GK13	KPHS_15520	Deoxyribodipyrimidine photolyase
328	A0A0H3GK15	pxpA	16.5112179819299	16.1525112973267	16.7521785682163	16.3855527472357	16.4096235293616	16.4165183908357	15.9319939017899	15.8440900769209	15.4493890802671	A0A0H3GK15	pxpA	5-oxoprolinase subunit A
329	A0A0H3GK19	KPHS_00330	15.1805918084375	15.0101404794285	14.8256617447521	14.7326725437547	14.7852430908975	14.5522748936293	14.7189453851915	14.7967151654565	14.6989707502577	A0A0H3GK19	KPHS_00330	Acetyltransferase
330	A0A0H3GK30	KPHS_00380	18.7931879579088	18.8616989058756	18.5919937108952	18.6391057931715	18.5913148025717	18.5590156389425	18.5904115908026	18.5867994162612	18.6408090028108	A0A0H3GK30	KPHS_00380	Formate dehydrogenase-O subunit gamma
331	A0A0H3GK38	proB	18.5886912722644	18.6734037209187	18.4344777295149	17.6581821964648	17.5321679696902	17.7437845631765	18.3063094181355	18.3260303842679	18.5987648754573	A0A0H3GK38	proB	Glutamate 5-kinase
332	A0A0H3GK43	sucD	20.8610179728043	20.7857347815407	21.1101329176705	21.381385441431	21.3153502908074	21.3520225425348	21.8017270242139	21.8099973848899	21.8510810771408	A0A0H3GK43	sucD	Succinate--CoA ligase [ADP-forming] subunit alpha
333	A0A0H3GK44	KPHS_10200	10.299664715647	10.2846819867078	10.3892034278555	14.1117175173003	13.6167760501186	14.1462356137984	10.2277739446533	14.1271585798543	13.8675819192615	A0A0H3GK44	KPHS_10200	Family IB HAD-hydrolase
334	A0A0H3GK47	KPHS_15770	16.7535556391881	15.7119229585241	14.6366574791736	15.1628382378142	15.473116854039	15.314230770166	10.2277739446533	10.2958094542839	10.3456368330471	A0A0H3GK47	KPHS_15770	Cyd operon protein YbgE
335	A0A0H3GK51	KPHS_00530	17.3172041409671	17.0845524153556	17.0622494587195	16.6642785401787	16.4218707014597	16.4917292248744	16.9138788058566	17.0610098006106	16.9240719474655	A0A0H3GK51	KPHS_00530	Helix-turn-helix regulatory protein
336	A0A0H3GK53	tolB	19.8326006416553	19.8172065642564	20.0274373395889	19.7233059157354	19.7566201902366	19.7365034665132	19.9665971877895	20.0643783442905	19.865845727697	A0A0H3GK53	tolB	Tol-Pal system protein TolB
337	A0A0H3GK57	KPHS_00580	18.1586736553499	18.0748284456782	18.2866875347229	16.2316258667735	16.2125446519126	16.3719264023657	15.4798420038173	15.8411447706786	15.7984818856797	A0A0H3GK57	KPHS_00580	Alcohol dehydrogenase
338	A0A0H3GK59	KPHS_10350	15.3092536236988	15.1883474880865	15.6065167228433	16.4561644491551	16.7397174262321	16.6575163225725	16.4520084564759	16.2778821888468	16.0562758320195	A0A0H3GK59	KPHS_10350	Cysteine transport system periplasmic binding component
339	A0A0H3GK63	KPHS_15920	18.6011865030866	18.4924655137481	18.9178513277139	17.5809226088935	17.6236619128322	17.741359413167	18.2894121854528	18.3816598295399	18.3771202167988	A0A0H3GK63	KPHS_15920	Aldose 1-epimerase
340	A0A0H3GK68	KPHS_15970	13.6967546215002	14.0277472855801	14.3141302193764	13.3710411525347	13.5758195439884	13.5434364908721	13.7580960462055	13.4227421035494	10.3456368330471	A0A0H3GK68	KPHS_15970	Molybdate transport system ATP-binding component
341	A0A0H3GK70	KPHS_10450	13.8444018922347	13.9250941665373	13.8268388462597	9.81162011390804	12.8941477551841	9.8248176681962	10.2277739446533	10.2958094542839	10.3456368330471	A0A0H3GK70	KPHS_10450	Arginine/agmatine antiporter
342	A0A0H3GK71	KPHS_00730	14.7768574122105	13.9652692129176	15.3082512094535	16.2254832535984	16.0665161988446	16.1403444177041	14.7237783682774	15.0605245080056	15.3608386085033	A0A0H3GK71	KPHS_00730	Periplasmic repressor of stress-related two-component regulatory system
343	A0A0H3GK74	hslU	21.0356223989897	20.9980382648434	20.8990264229351	20.2589019286402	20.2750868867813	20.2812016807808	21.050754857664	21.1327971967081	21.3156859877685	A0A0H3GK74	hslU	ATP-dependent protease ATPase subunit HslU
344	A0A0H3GK80	priA	14.7116169899973	14.7890349640794	14.3538257621409	17.8110701108714	18.0904263017683	18.5163197193413	18.5678889669085	18.7873011147944	18.8709462687818	A0A0H3GK80	priA	Primosomal protein N'
345	A0A0H3GK81	KPHS_10550	16.4852485774095	16.3203183694209	16.583229414645	16.3278356108298	16.5146046897961	16.2703779950821	16.2797084710836	16.5199586809907	16.7047968284396	A0A0H3GK81	KPHS_10550	Beta-lactamase/D-alanine carboxypeptidase
346	A0A0H3GK86	KPHS_16170	19.6955575647341	19.7127293438059	19.6032772813609	19.3289407149729	19.3894421077296	19.4580694619646	19.9792419725095	20.0307346463163	20.4891379921161	A0A0H3GK86	KPHS_16170	Pectinesterase
347	A0A0H3GK91	KPHS_16220	15.8432516383176	15.8174458283123	16.0866216437489	18.761181336441	18.7144886588696	18.8483592268799	17.3122958308479	17.4050384273971	17.6490162739439	A0A0H3GK91	KPHS_16220	Urocanate hydratase
348	A0A0H3GK93	ppc	19.1842998779762	19.4028695123986	18.8996164960122	17.7167938247449	17.7153796516898	17.6659248556037	18.4368851387047	18.4736397251523	18.4500747972528	A0A0H3GK93	ppc	Phosphoenolpyruvate carboxylase
349	A0A0H3GK94	KPHS_10650	14.5377993309462	14.3022706384578	14.769318420489	13.2942804675327	14.0835	13.7388762720823	13.4689253138317	14.0631202419708	13.7729757071109	A0A0H3GK94	KPHS_10650	Bacterial alkaline phosphatase
350	A0A0H3GK97	bioB	15.7194736804774	15.7238079627241	16.1742563053569	17.2526198567857	17.2495201668615	17.3553425327765	18.3244834104274	18.3006049264053	18.3445136859425	A0A0H3GK97	bioB	Biotin synthase
351	A0A0H3GK98	KPHS_01030	18.4968798451441	18.3865606097748	18.4195119546173	18.3355380402573	18.0398732985456	18.4116095088304	18.460331465461	18.4761513118126	18.2007529096356	A0A0H3GK98	KPHS_01030	DNA-binding transcriptional regulator OxyR
352	A0A0H3GK99	aroK	15.3429009791532	15.144430968166	15.5139861113486	14.6047035407513	14.4808489443201	14.7042428563244	15.4789318008767	15.6464371291234	15.4465872073697	A0A0H3GK99	aroK	Shikimate kinase 1
353	A0A0H3GKA2	uvrB	16.7375280479935	16.7863671445969	16.8819553696444	16.6922770064557	16.6868969476171	16.7181523930783	16.5899591441378	16.5842157256964	16.5290683503835	A0A0H3GKA2	uvrB	UvrABC system protein B
354	A0A0H3GKA3	btuB	16.4151127605347	16.4621439958936	15.9692010238524	15.7675630438414	16.2822356164623	15.6789997419888	17.3697855083283	17.3850764135595	17.5967494188586	A0A0H3GKA3	btuB	Vitamin B12 transporter BtuB
355	A0A0H3GKA4	KPHS_10750	16.3998290831767	16.5277346467223	16.7583206978086	16.3675359932922	16.4558247424633	16.4425591532136	15.3851829034815	15.5776456581088	15.5193811222459	A0A0H3GKA4	KPHS_10750	NAGC-like transcriptional regulator
356	A0A0H3GKA8	moaA	16.1343369491927	15.6577113805015	15.5030858372231	15.0915249588281	15.4855717728229	15.3979123607287	17.9775267540296	17.7488204574942	17.8006036520992	A0A0H3GKA8	moaA	GTP 3',8-cyclase
357	A0A0H3GKA9	KPHS_10800	15.6864071678109	15.7373755579959	15.4713391800072	14.8725902159376	14.9749754858426	14.8756815421727	15.8573190495558	15.6428897319744	15.8042799091965	A0A0H3GKA9	KPHS_10800	Branched-chain amino acid transport system carrier protein
358	A0A0H3GKB0	ilvA	16.5449945161099	15.3883710872341	16.4062114334973	15.632098466766	14.2191230969188	15.4838309624944	16.7501879128869	14.3116497803438	14.3830737220936	A0A0H3GKB0	ilvA	L-threonine dehydratase
359	A0A0H3GKB3	KPHS_16420	17.2197529321717	17.0705022450439	15.8413962212323	17.2506669847067	17.2623780114022	17.5933252316193	17.1421982210574	17.2671387278064	17.1847966839433	A0A0H3GKB3	KPHS_16420	Transport protein
360	A0A0H3GKB5	KPHS_16470	14.3558374906426	14.4019988827595	13.7492761887369	14.5529708157058	14.1757991622544	14.4118873438112	14.3364857716136	14.3645190680968	14.6654660317352	A0A0H3GKB5	KPHS_16470	Transport permease protein
361	A0A0H3GKB6	rep	15.6727863818616	15.7766268023292	15.2021338283447	14.7450748265277	14.6081905215477	14.7264376105218	15.6748268782029	15.5622042010289	15.9296878200524	A0A0H3GKB6	rep	ATP-dependent DNA helicase Rep
362	A0A0H3GKC0	rhlB	18.7875493013851	18.5385033768604	19.0096487689187	18.0346690511979	17.7929248364516	17.830436890326	18.3154765810611	18.4203219010694	18.2179335594297	A0A0H3GKC0	rhlB	ATP-dependent RNA helicase RhlB
363	A0A0H3GKC3	KPHS_10900	14.3966384854235	13.960319313703	14.4843060680377	15.1850188451574	15.5009224456672	15.6431332253701	13.391602023662	14.2599255977191	10.3456368330471	A0A0H3GKC3	KPHS_10900	Phosphotransferase system, lactose/cellobiose-specific IIB subunit
364	A0A0H3GKC6	wecB	17.5749927740836	17.3901478039423	17.6819708323439	17.2886513407891	17.146824510071	17.2753236741263	17.6002081566001	17.5922230505226	17.740340888999	A0A0H3GKC6	wecB	UDP-N-acetylglucosamine 2-epimerase
365	A0A0H3GKD0	wecE	16.5698847827933	16.6002549183448	16.0184444353137	15.9158247202255	16.2283029041685	16.3778	16.3406142954446	15.5893232347817	15.7871792693566	A0A0H3GKD0	wecE	dTDP-4-amino-4,6-dideoxygalactose transaminase
366	A0A0H3GKD1	KPHS_16620	16.2088945410507	16.0585966942539	16.4760414702551	16.2556437907697	16.4099012288344	16.4399605213764	16.7676390813174	16.7061935101476	16.5458244328346	A0A0H3GKD1	KPHS_16620	Glycosyl transferase family 3 N-terminal domain-containing protein
367	A0A0H3GKD2	secF	19.1852759508963	19.4376992734505	18.884600165854	18.4205495383247	18.2787904880874	18.2947616873416	19.1029732281232	19.1942611630119	19.0368704673395	A0A0H3GKD2	secF	Protein-export membrane protein SecF
368	A0A0H3GKD5	KPHS_01430	16.007398878338	16.0064951117398	15.9713448462946	14.7835568791096	14.5781748239507	15.2019267601341	16.1933698908618	16.1581796553252	15.4693742628289	A0A0H3GKD5	KPHS_01430	Amino acid/amine transport protein
369	A0A0H3GKD6	KPHS_16670	13.3364864787996	13.5244167936968	13.472238396349	12.4884583593015	13.2380444537207	13.0069506617038	13.596277463436	10.2958094542839	10.3456368330471	A0A0H3GKD6	KPHS_16670	SAM-dependent methyltransferase
370	A0A0H3GKD7	nrdR	18.5115430742165	18.5035177069245	18.4052661812481	17.742139966985	17.7799132502235	17.6816837109712	17.7632960385792	17.9026246489712	17.5983051649182	A0A0H3GKD7	nrdR	Transcriptional repressor NrdR
371	A0A0H3GKD9	hemC	18.4168585380209	18.318755052265	18.8509189310834	18.3413345651687	18.304391502865	18.3575989536449	18.4486110651251	18.6302522508403	18.8157784715472	A0A0H3GKD9	hemC	Porphobilinogen deaminase
372	A0A0H3GKE1	KPHS_16720	17.8911536857932	17.9225206998298	18.0246846659916	18.0483	18.1782154675603	18.0486812851287	18.062852884611	18.016714199928	17.9296638978051	A0A0H3GKE1	KPHS_16720	Glutamine ABC transporter periplasmic protein
373	A0A0H3GKE2	KPHS_11100	12.9876856636819	13.0466254783734	11.6360950339115	12.5258046968686	9.81870287158063	9.8248176681962	12.6952389747259	13.5208673468593	10.3456368330471	A0A0H3GKE2	KPHS_11100	Phosphatidylglycerophosphatase A
374	A0A0H3GKE3	dapF	18.0197955864669	18.013979718292	18.2581827549238	17.4198146701915	17.4203684505745	17.4387440531486	17.7746985835236	17.6197916175174	17.7007176124515	A0A0H3GKE3	dapF	Diaminopimelate epimerase
375	A0A0H3GKE6	KPHS_16770	15.2496	14.8399606520649	14.8466573124448	14.1464239203744	13.8658969197817	14.2299088103622	14.5962959722289	14.5100766776728	14.3785714807369	A0A0H3GKE6	KPHS_16770	Enzyme
376	A0A0H3GKE9	thiI	18.5028789642528	18.6099722292572	17.6210400163741	16.8368533988344	16.8705259859772	16.7956185991464	17.941743057914	17.7767280708972	17.8209853704962	A0A0H3GKE9	thiI	tRNA sulfurtransferase
377	A0A0H3GKF0	KPHS_16820	15.4331609986253	15.6683191306928	15.729134130342	15.7260930482979	15.7282765599566	15.8821148696651	15.7572434159755	15.6860368453755	14.8347092466295	A0A0H3GKF0	KPHS_16820	Transcriptional regulator
378	A0A0H3GKF3	KPHS_01630	17.1973787042303	15.8329106718932	16.2433918741485	15.4537974980311	15.2644665028403	15.4078372388726	16.9226301066888	17.0792131100571	16.5846765176509	A0A0H3GKF3	KPHS_01630	DNA helicase RecQ
379	A0A0H3GKF4	KPHS_11200	16.8111087333324	16.6750581420279	16.6460187787443	16.2406245817279	16.2731363899701	16.1911007455589	16.5760095113418	16.5228343988448	16.993858943516	A0A0H3GKF4	KPHS_11200	Transport protein
380	A0A0H3GKF8	KPHS_01680	17.1093531069494	16.9134541447731	17.4061	16.5147589128536	16.6763166327457	17.0953649875255	16.9138045199073	17.3394421406066	16.5890144193911	A0A0H3GKF8	KPHS_01680	Sugar phosphatase
381	A0A0H3GKG3	KPHS_01730	16.4432169156256	16.4562541578147	16.3008050711653	16.1422830710651	15.9188470470927	16.0840818822464	16.4197073082621	16.5659933700691	16.6305369587619	A0A0H3GKG3	KPHS_01730	DNA recombination protein RmuC
382	A0A0H3GKG4	cyoE	12.0840040214189	12.064331884319	11.2881620052904	12.7866586874158	12.6942082035987	12.9031935892704	12.5273729379616	12.9831736244915	12.9855215260241	A0A0H3GKG4	cyoE	Protoheme IX farnesyltransferase
383	A0A0H3GKG5	KPHS_16970	17.3563125372242	17.388536061003	17.8265225692958	17.4032217019662	17.4272110165656	17.4597861447818	17.0728452904846	17.1088125919959	17.1873553448984	A0A0H3GKG5	KPHS_16970	Glutathione-binding protein GsiB
384	A0A0H3GKG8	tatB	18.7009899145915	18.7685732551479	18.6048091357175	18.5134154569848	18.5020132279796	18.2367671837195	18.763416282427	19.0749333541232	19.0686187504376	A0A0H3GKG8	tatB	Sec-independent protein translocase protein TatB
385	A0A0H3GKG9	KPHS_11350	17.7478143717975	18.1664471359153	17.3100178383627	17.1148705341023	16.8129624500863	16.7626297032301	17.3449312465138	17.7310677935538	17.5282840356817	A0A0H3GKG9	KPHS_11350	Beta-lactamase synthesis regulator/muropeptide transporter
386	A0A0H3GKH0	KPHS_17020	14.9387267699057	10.2846819867078	10.3892034278555	15.1478289142072	15.5711423411838	15.5161895862623	15.4757449155299	15.5628764256625	15.3952154819871	A0A0H3GKH0	KPHS_17020	Biofilm formation regulatory protein BssR
387	A0A0H3GKH2	ubiD	17.6522436122989	17.0862676770878	17.6196144534299	17.2289718023009	17.2600693998247	17.1668748333104	17.7085569842413	17.6144189204392	17.6323343419583	A0A0H3GKH2	ubiD	3-octaprenyl-4-hydroxybenzoate carboxy-lyase
388	A0A0H3GKH5	KPHS_17070	15.8499216789137	16.0730280189528	15.6986217114204	15.0886279007161	15.0792929404479	14.9607454735624	15.4223119864824	15.4522	15.871400166351	A0A0H3GKH5	KPHS_17070	DNA-binding transcriptional repressor DeoR
389	A0A0H3GKH6	clpP	21.0870215253264	21.1216695516366	21.3844530002217	20.8377639280235	20.9105708397971	20.8325045819627	21.5159328070033	21.7107730370229	21.8334332167193	A0A0H3GKH6	clpP	ATP-dependent Clp protease proteolytic subunit
390	A0A0H3GKH7	KPHS_01880	10.299664715647	10.2846819867078	14.5997775457806	14.3506931339931	14.0986634992866	14.1341268794828	14.9584902120825	14.5346601530164	14.8422455803442	A0A0H3GKH7	KPHS_01880	IMPACT family protein
391	A0A0H3GKI0	KPHS_17120	14.4095877180064	14.3307340637343	10.3892034278555	13.2882577297204	14.343602696525	13.4969091451478	10.2277739446533	10.2958094542839	13.8006167491211	A0A0H3GKI0	KPHS_17120	DEOR-type transcriptional regulator
392	A0A0H3GKI1	KPHS_11450	21.3679777114772	21.3765497128256	21.1980399621576	20.7364806366475	20.8139526900868	20.7097854786866	21.3712746179434	21.4672160915639	21.5115052328269	A0A0H3GKI1	KPHS_11450	Periplasmic chaperone PpiD
393	A0A0H3GKI2	coaA	16.1006171314454	16.1944844674745	15.5813510709524	15.4787273865604	15.3152665517564	15.4971941473043	15.2460749579857	15.4416304177609	15.0980549046941	A0A0H3GKI2	coaA	Pantothenate kinase
394	A0A0H3GKI4	KPHS_17170	10.299664715647	10.2846819867078	10.3892034278555	18.0218596008844	18.0677218740522	18.0358360761456	18.1788041506782	18.2512377653256	18.1829137270374	A0A0H3GKI4	KPHS_17170	Uncharacterized protein
395	A0A0H3GKI9	rplA	24.2326983405103	24.2095416925194	24.1492522697912	23.466873019907	23.4440025566545	23.3777088603171	24.0595244509115	24.2288432686589	24.228917558979	A0A0H3GKI9	rplA	Large ribosomal subunit protein uL1
396	A0A0H3GKJ3	KPHS_11600	15.7245987865508	15.5328506826922	15.944473948705	16.295696778795	16.3475512254514	16.5240726334313	15.4536973448721	15.296354974482	15.2867309621939	A0A0H3GKJ3	KPHS_11600	dTDP-glucose pyrophosphorylase
397	A0A0H3GKJ8	KPHS_11700	15.0796894874532	15.1475712770042	15.8092029853636	16.8463061158292	16.8664751583976	16.7565650169561	15.7161167539193	15.9882294533938	15.9835012737875	A0A0H3GKJ8	KPHS_11700	Maltodextrin-binding protein
398	A0A0H3GKJ9	KPHS_11750	10.299664715647	10.2846819867078	10.3892034278555	14.5628269668139	9.81870287158063	14.3557410244562	10.2277739446533	10.2958094542839	14.6920873787895	A0A0H3GKJ9	KPHS_11750	Phosphotransferase system PTS
399	A0A0H3GKK4	KPHS_02030	13.591474047212	10.2846819867078	10.3892034278555	14.3483771997078	14.5176707336978	14.0071402626622	10.2277739446533	10.2958094542839	10.3456368330471	A0A0H3GKK4	KPHS_02030	C4-dicarboxylate transporter
400	A0A0H3GKK7	KPHS_11850	18.6094020278931	18.4939480609915	18.8664884129001	17.0923286645809	17.0842710429337	17.2719305468204	17.0067614712818	17.2786746019193	17.4424021053887	A0A0H3GKK7	KPHS_11850	Maltose O-acetyltransferase
401	A0A0H3GKK9	KPHS_11900	15.9682562768343	16.1887179715889	15.974768349727	14.2375482134983	14.226721443215	13.9154977004456	15.5759093636085	15.1936027505201	15.3712281677639	A0A0H3GKK9	KPHS_11900	DNA-binding transcriptional repressor AcrR
402	A0A0H3GKL4	recR	16.608198617238	16.6289734215717	16.9089937211308	16.3573922144623	16.4736331111759	16.4258201828613	17.0326018196488	17.1485	16.8946119414783	A0A0H3GKL4	recR	Recombination protein RecR
403	A0A0H3GKL7	KPHS_12050	16.820788155392	16.9811736949988	16.8169183594083	16.8471323543492	17.0625836294494	16.8875053277374	17.1466828550443	16.8593876597825	17.0001873700259	A0A0H3GKL7	KPHS_12050	Cation:proton antiport protein
404	A0A0H3GKM0	KPHS_12100	16.1533020940943	15.8296867710349	16.5028593994279	15.7390964927352	15.9388489394224	15.8823981740512	15.9874976417974	15.770871459934	15.7842221467614	A0A0H3GKM0	KPHS_12100	Cys-tRNA(Pro)/Cys-tRNA(Cys) deacylase
405	A0A0H3GKM5	KPHS_12150	19.8749697380196	20.1006086537475	19.6711799394473	20.6061726762931	20.2841320207131	20.3691981080862	19.6915402899472	19.4702370575034	19.8477986142356	A0A0H3GKM5	KPHS_12150	Protein QmcA
406	A0A0H3GKM8	KPHS_12200	14.1769788316852	14.2741175047004	14.3030419087316	13.4988141108251	13.6519136902382	13.587092103398	13.3760127451662	13.954345758169	14.1114394288635	A0A0H3GKM8	KPHS_12200	ABC transporter ATP-binding protein YbbA
407	A0A0H3GKN1	selU	18.6183818023582	18.6202655682126	18.6432753833731	17.9894812665046	17.474922947679	18.0054583994269	18.4391063454824	18.4659369993736	18.5086386388837	A0A0H3GKN1	selU	tRNA 2-selenouridine synthase
408	A0A0H3GKN4	KPHS_12300	21.065217165996	20.9750771285848	21.4153469949321	20.5624513209497	20.6487042516518	20.7232059882064	20.8059031159825	20.715434878328	20.5444203852379	A0A0H3GKN4	KPHS_12300	Peptidyl-prolyl cis-trans isomerase
409	A0A0H3GKQ9	KPHS_02180	16.930277896521	17.0670898256981	17.6848380696167	16.8689096606948	17.0669506261364	17.2039759581401	17.8420451681948	17.8772563191841	17.455622707285	A0A0H3GKQ9	KPHS_02180	DUF416 family protein
410	A0A0H3GKS7	KPHS_02230	14.487083021707	10.2846819867078	13.5784538607973	13.7872649538803	13.9204443777243	13.8166833707299	14.172921124138	14.3039929381273	13.741346637863	A0A0H3GKS7	KPHS_02230	Sensor histidine kinase ZraS
411	A0A0H3GKT8	lpxL	20.0402309049324	20.0863948085354	20.1715982312403	17.6778048656622	17.7732629720971	17.7253090520654	18.4862323635359	18.7810533976023	18.9493519169674	A0A0H3GKT8	lpxL	Lipid A biosynthesis acyltransferase
412	A0A0H3GKU1	metAS	18.1006788653151	18.0625370213108	18.1585056769337	18.5098012031287	18.4004992030888	18.5711220750184	16.5225776334554	16.3959386993008	16.6876970252256	A0A0H3GKU1	metAS	Homoserine O-succinyltransferase
413	A0A0H3GKU2	KPHS_13100	10.299664715647	10.2846819867078	13.5678345698529	12.0510878988627	9.81870287158063	12.7949952491572	10.2277739446533	10.2958094542839	10.3456368330471	A0A0H3GKU2	KPHS_13100	Di-/tripeptide transport protein
414	A0A0H3GKU5	KPHS_17570	10.299664715647	10.2846819867078	10.3892034278555	14.0906091731249	14.172853722821	14.4093709775807	14.4584381489071	14.2774949042447	14.0095339850018	A0A0H3GKU5	KPHS_17570	DUF1418 family protein
415	A0A0H3GKU6	KPHS_02330	18.7514016971479	18.7909954115472	18.9657729439228	18.0149687047187	18.0473174541811	17.9235236619606	18.2470492040825	18.3013194782544	18.3757845549655	A0A0H3GKU6	KPHS_02330	Methionine synthase
416	A0A0H3GKV0	KPHS_17620	12.7902837619946	12.6165170509617	12.8278127788036	13.6765541817228	13.7906071402547	14.4001867800428	13.2850791613693	12.0083417480767	13.4577423108752	A0A0H3GKV0	KPHS_17620	Putrescine-binding periplasmic protein
417	A0A0H3GKV4	rlmC	15.0918463424773	14.8783611679509	15.1827050051399	15.2629596849611	15.0386492457031	15.2514098778678	15.805912958934	15.5427366860419	16.0045339460964	A0A0H3GKV4	rlmC	23S rRNA (uracil(747)-C(5))-methyltransferase RlmC
418	A0A0H3GKV6	KPHS_02430	16.1191837334545	15.4232539093214	16.8120646815828	15.2551004490551	16.8151606754703	16.594055880626	15.6858226810086	15.5968836564593	15.2060180517357	A0A0H3GKV6	KPHS_02430	Pseudouridine synthase
419	A0A0H3GKV7	KPHS_13250	22.2179520030822	22.3169254503455	21.8410428194656	15.9649708266973	16.0772029643001	15.3238359506304	16.5815600451881	16.4824072789135	16.3549092288299	A0A0H3GKV7	KPHS_13250	Sucrose-specific enzyme II
420	A0A0H3GKV9	KPHS_17720	17.6797414211001	17.7266056108396	17.6387417077884	17.2725907689874	17.4724117615543	17.3458372477702	17.9416762652119	17.7342904612929	17.728206429531	A0A0H3GKV9	KPHS_17720	Arginine transporter permease subunit ArtQ
421	A0A0H3GKW4	KPHS_17770	10.299664715647	10.2846819867078	10.3892034278555	13.8097383581531	14.140681847184	13.4446684018355	13.5437487819082	13.8194405273793	13.5498760459782	A0A0H3GKW4	KPHS_17770	N-acetylmuramoyl-L-alanine amidase
422	A0A0H3GKW9	KPHS_17820	10.299664715647	10.2846819867078	10.3892034278555	13.692374376171	13.6117357175485	13.8071969992712	12.8310015484095	13.7753186630978	12.6177602582017	A0A0H3GKW9	KPHS_17820	DoxX family protein
423	A0A0H3GKX1	KPHS_13400	15.0423014771891	14.9156785499935	15.2362957895471	15.1963899718422	15.3503980743899	15.2763029137539	14.7863566426849	14.5865511144663	14.7017622399905	A0A0H3GKX1	KPHS_13400	Aminobenzoyl-glutamate utilization protein
424	A0A0H3GKX2	KPHS_02580	21.136652268651	21.0502344489812	21.5879863121083	13.8360095029607	14.8298662685299	14.6676295761591	21.1656905706121	21.2074945288141	21.1258	A0A0H3GKX2	KPHS_02580	Maltodextrin-binding protein
425	A0A0H3GKX5	KPHS_17870	16.8115837728616	16.7708219765638	16.0841233804897	15.5408616143029	15.4313909226117	15.690582726776	15.4870464425638	15.2825979972388	15.1540156031594	A0A0H3GKX5	KPHS_17870	OLD family ATP-dependent endonuclease
426	A0A0H3GKX8	ubiA	15.5364780192104	16.1607094397589	15.4321690318558	15.678709409021	15.2925348215112	15.5113038440226	16.2345484764626	16.3778362359418	16.2567535331786	A0A0H3GKX8	ubiA	4-hydroxybenzoate octaprenyltransferase
427	A0A0H3GKY1	clpS	16.6401130975385	16.2254398062315	17.0124254076521	16.0130002521897	16.2137888229579	16.2736332163398	16.6155263721983	16.2080655399592	15.4052389395643	A0A0H3GKY1	clpS	ATP-dependent Clp protease adapter protein ClpS
428	A0A0H3GKY7	KPHS_17970	17.3583795455924	17.3156291846553	16.9978419719251	17.0643470832783	17.116283905235	17.0391364560841	17.4948740410685	17.6975947835285	17.9452990457905	A0A0H3GKY7	KPHS_17970	Cysteine/glutathione ABC transporter membrane/ATP-binding component
429	A0A0H3GKY8	KPHS_13600	14.0560926859805	13.9530580148505	13.7852159124888	13.6841639579616	13.6219814842886	14.1846795564782	13.8928575453371	13.8653273531997	13.7691310811961	A0A0H3GKY8	KPHS_13600	NADH-dependent dehydrogenase
430	A0A0H3GKY9	dusA	15.9700597397921	15.9548517129213	16.3589731754421	16.4354241716237	16.638887923498	16.532598422216	16.8789164913972	16.6921944386134	16.7981864203666	A0A0H3GKY9	dusA	tRNA-dihydrouridine(20/20a) synthase
431	A0A0H3GKZ2	lolA	15.9679028345409	15.9253752584759	16.3777015357208	16.211924125419	16.3153710273347	16.3228263997176	16.4798570557772	16.4489988950361	16.2666133962417	A0A0H3GKZ2	lolA	Outer-membrane lipoprotein carrier protein
432	A0A0H3GKZ3	KPHS_02780	18.6997	18.7528593122852	18.9120019834044	18.2589156251745	18.404944196967	18.3981078326281	18.4983542503993	18.4083817309794	18.6214669319352	A0A0H3GKZ3	KPHS_02780	Aminotransferase
433	A0A0H3GKZ7	KPHS_13750	10.299664715647	10.2846819867078	10.3892034278555	13.7591573047879	13.3932268592917	13.7122808034544	14.1324316587092	14.2786887208592	14.7899810344607	A0A0H3GKZ7	KPHS_13750	HTH cro/C1-type domain-containing protein
434	A0A0H3GKZ9	KPHS_18070	16.4534360238583	10.2846819867078	16.0569676555952	17.409256670465	17.484704523596	17.4299315017447	16.7322282135657	17.0750639348538	16.6803378515866	A0A0H3GKZ9	KPHS_18070	Anaerobic dimethyl sulfoxide reductase subunit C
435	A0A0H3GL00	KPHS_13800	12.0762666619698	13.155138681929	13.5108096557055	14.5528945542562	14.7410465852255	14.6154	12.5574855638721	13.1490554371626	10.3456368330471	A0A0H3GL00	KPHS_13800	Inner membrane protein
436	A0A0H3GL02	KPHS_13850	21.1013768111595	21.0648072427064	21.4575164315616	18.2246247570164	18.2368038840325	18.1604251667212	19.3338762868794	19.3715904471944	19.2916558152684	A0A0H3GL02	KPHS_13850	Dihydropteridine reductase/oxygen-insensitive NAD(P)H nitroreductase
437	A0A0H3GL04	KPHS_02830	21.3011462311562	21.2547310200066	21.1025597019422	21.1300464490478	20.8988415519833	21.0610754875008	21.4534236281011	21.6681287136228	21.9729530451422	A0A0H3GL04	KPHS_02830	Single-stranded DNA-binding protein
438	A0A0H3GL08	KPHS_03540	10.299664715647	10.2846819867078	10.3892034278555	14.4531310938929	14.9261283840152	14.0551695098786	10.2277739446533	14.4606684563718	14.7392131623305	A0A0H3GL08	KPHS_03540	Insertion element IS150 protein InsJ-like helix-turn-helix domain-containing protein
439	A0A0H3GL09	KPHS_18120	19.536111988457	19.7268273841429	19.4842701491314	18.2412621403379	18.1947793656036	18.2700115415087	19.2230455793876	19.1591281985679	19.1132523857263	A0A0H3GL09	KPHS_18120	Formate transporter FocA
440	A0A0H3GL11	KPHS_14000	10.299664715647	13.8122317327311	10.3892034278555	14.0517127317116	9.81870287158063	13.9897975494313	13.7936793179889	10.2958094542839	10.3456368330471	A0A0H3GL11	KPHS_14000	Aminotransferase
441	A0A0H3GL12	KPHS_02880	14.5476556185558	10.2846819867078	10.3892034278555	15.7444217593226	15.8194057500007	15.8082250173455	10.2277739446533	10.2958094542839	10.3456368330471	A0A0H3GL12	KPHS_02880	Hydrolase
442	A0A0H3GL15	cmk	17.4110064476059	17.3642	17.9805205376169	17.4963934812797	17.5461973924354	17.5017005069856	17.7157404128711	17.6826206474983	17.750133529539	A0A0H3GL15	cmk	Cytidylate kinase
443	A0A0H3GL18	KPHS_02930	10.299664715647	10.2846819867078	10.3892034278555	14.2547986680129	14.3631179752953	14.5439012364284	14.0469183964948	14.0866977502431	10.3456368330471	A0A0H3GL18	KPHS_02930	Inositol monophosphatase
444	A0A0H3GL20	lpxK	15.8064057988002	15.9541154561896	15.3176637255341	15.2203981235952	15.1267351046388	15.1207835835298	15.9533073193341	16.1839679614215	16.3311864459021	A0A0H3GL20	lpxK	Tetraacyldisaccharide 4'-kinase
445	A0A0H3GL25	KPHS_18270	19.6377599568603	16.6580973921428	16.529798796645	16.002861052804	18.7305620501221	19.1794585398022	19.0208521525771	16.5186740006816	16.6107739858754	A0A0H3GL25	KPHS_18270	DUF218 domain-containing protein
446	A0A0H3GL26	KPHS_14100	15.5430219817829	15.741154866691	14.8710421840004	14.5918771191333	15.1376509791302	15.2508228632882	15.821141765482	15.238284915707	15.3969351173506	A0A0H3GL26	KPHS_14100	ABC-type dipeptide transporter
447	A0A0H3GL27	KPHS_03030	14.8151304555093	15.0116576685769	14.2842784788758	14.6573788559574	13.759838618047	14.7372770216415	14.7648440225647	15.2714785398053	12.9492272867616	A0A0H3GL27	KPHS_03030	Redox-sensitive transcriptional activator SoxR
448	A0A0H3GL29	betA	18.0511872568297	18.0563547316728	18.4636393254422	19.0121328990676	18.9812020984992	19.0876926721294	19.6624429116133	19.6182731086596	19.7698371223994	A0A0H3GL29	betA	Oxygen-dependent choline dehydrogenase
449	A0A0H3GL30	mukB	18.321865437654	18.7790574492478	18.2338808590226	18.0290004690869	17.7307737808256	17.6880379248458	18.383708642596	18.9142971181581	19.9280667441457	A0A0H3GL30	mukB	Chromosome partition protein MukB
450	A0A0H3GL35	KPHS_14250	12.1425777537654	10.2846819867078	10.3892034278555	16.1505875610534	16.1269474758823	16.0093417165057	15.6018828870481	16.0666689093605	15.9674848810292	A0A0H3GL35	KPHS_14250	3-oxoacyl-(Acyl-carrier-protein) reductase
451	A0A0H3GL37	acs	15.6260094436827	15.6013765137364	15.7768993249223	16.5687697832535	16.5887005689128	16.6030737006237	16.3577832916052	16.3950110567982	16.3129269820486	A0A0H3GL37	acs	Acetyl-coenzyme A synthetase
452	A0A0H3GL38	KPHS_14300	10.299664715647	10.2846819867078	10.3892034278555	15.9430686518783	15.9207042375203	15.764385989547	16.0256316862176	16.1290917596225	16.2361095544839	A0A0H3GL38	KPHS_14300	DUF2291 domain-containing protein
453	A0A0H3GL40	KPHS_03230	19.4365400820317	19.5290838774652	19.6599630994871	17.1530249647372	17.3926355036832	17.583216083855	17.8739992686819	17.806603718799	17.8232831975118	A0A0H3GL40	KPHS_03230	Formate dehydrogenase-H
454	A0A0H3GL43	KPHS_03280	10.299664715647	10.2846819867078	10.3892034278555	13.7343547735949	13.7927423197183	13.878904672597	10.2277739446533	11.4261967006997	10.3456368330471	A0A0H3GL43	KPHS_03280	Carbohydrate kinase
455	A0A0H3GL44	rlmL	17.1086710891123	17.0903532121282	17.1681094897262	16.2664	16.2113798267474	16.4340964290458	16.8430858116276	16.9894837540467	17.1328199227269	A0A0H3GL44	rlmL	Ribosomal RNA large subunit methyltransferase K/L
456	A0A0H3GL45	KPHS_14350	14.201604273195	14.8548009212634	14.7758910465093	14.152564237827	14.459248165709	14.0163865671238	13.1552905132232	13.3136690305327	13.1833716855351	A0A0H3GL45	KPHS_14350	Transketolase C-terminal subunit
457	A0A0H3GL47	fabA	20.7650936108245	20.713585040909	21.1765602454103	20.1935259621193	20.219591809774	20.1777721585675	20.7463143548619	21.046640595853	21.0964679185396	A0A0H3GL47	fabA	3-hydroxydecanoyl-[acyl-carrier-protein] dehydratase
458	A0A0H3GL52	KPHS_18720	18.3703404894684	18.0113820330956	18.7785298184633	18.6829890018351	18.8580606079601	19.0822932965699	18.418520140807	18.0685845536551	17.833283613739	A0A0H3GL52	KPHS_18720	CoA-binding protein
459	A0A0H3GL55	KPHS_18770	15.167478738817	14.8093489775514	15.3996350543744	15.9997452002963	15.8812284073891	16.173790097112	15.4994222579515	14.8998791358108	15.2964711836862	A0A0H3GL55	KPHS_18770	Acylphosphatase
460	A0A0H3GL60	KPHS_03480	15.7119133919199	15.4641611677364	15.6296566872783	14.4992000420147	14.5588376755709	14.5440609591009	10.2277739446533	10.2958094542839	10.3456368330471	A0A0H3GL60	KPHS_03480	Alpha-galactosidase
461	A0A0H3GL64	KPHS_18920	13.5003168227796	13.510734659257	13.4423689691982	12.2106089288588	12.7297544455704	12.2588271675246	13.5367937331732	13.8353155583363	13.6135709040935	A0A0H3GL64	KPHS_18920	Gamma-glutamyl-gamma-aminobutyraldehyde dehydrogenase
462	A0A0H3GL68	KPHS_03580	10.299664715647	10.2846819867078	10.3892034278555	11.6269281389856	12.3483473759245	12.272464357642	12.2736425447317	13.0095315422611	12.8017904618956	A0A0H3GL68	KPHS_03580	Transmembrane protein
463	A0A0H3GL73	KPHS_19020	17.8846082560532	17.7624212117091	18.0248000667209	19.4681751066934	19.5034220213486	19.5670254323507	17.8154507766225	17.9968360439356	17.8638494811958	A0A0H3GL73	KPHS_19020	Glucose-1-phosphatase/inositol phosphatase
464	A0A0H3GL78	KPHS_14400	16.0722041040779	16.0762216076382	16.3597784732404	16.1291287240735	16.0548096527013	16.0534228985494	16.7676664839735	16.9390406482844	16.965090737877	A0A0H3GL78	KPHS_14400	ATP-dependent serine activating enzyme
465	A0A0H3GL81	KPHS_14450	14.0653734624322	13.6815419580048	14.7244618007363	14.521053710384	14.5216556822067	14.5176666308277	15.0271067058571	15.281326932104	14.7180171192895	A0A0H3GL81	KPHS_14450	Iron-enterobactin transporter periplasmic binding protein
466	A0A0H3GL82	KPHS_03730	18.5574025247632	18.6783135316545	18.4631852223289	18.7460695040797	18.9433524205664	18.603343714173	17.9019940636629	17.9780401358272	18.050725730961	A0A0H3GL82	KPHS_03730	C4-dicarboxylate transporter
467	A0A0H3GL86	entH	10.299664715647	10.2846819867078	10.3892034278555	13.0843769104055	13.0521078999639	13.0628782122062	14.231005129057	14.2088443487874	13.7512813545185	A0A0H3GL86	entH	Proofreading thioesterase EntH
468	A0A0H3GL88	KPHS_19170	22.0168121802653	21.562608730771	21.4869002263697	22.4206868761982	22.3372426727272	17.3950522113684	22.3196415779913	22.8487006904949	17.7733548492342	A0A0H3GL88	KPHS_19170	Trifunctional transcriptional regulator/proline dehydrogenase/pyrroline-5-carboxylate dehydrogenase
469	A0A0H3GL90	KPHS_14550	12.3083645617055	12.0072192233448	12.6720864533715	12.6020552381297	12.6787866249491	13.0679	10.2277739446533	10.2958094542839	10.3456368330471	A0A0H3GL90	KPHS_14550	Short-chain alcohol dehydrogenase
470	A0A0H3GL94	KPHS_19220	15.1608443386887	15.2687901589201	14.839152258429	14.829665454604	14.970019255101	14.8546377422496	15.7408773356243	16.0640655295072	16.0874663398154	A0A0H3GL94	KPHS_19220	Nucleoside permease NupC
471	A0A0H3GL97	KPHS_00090	14.998161059477	14.3846623911932	10.3892034278555	14.2958078617294	14.6422752834983	14.7687435585292	15.5190724264952	15.5729059497212	16.2095817047231	A0A0H3GL97	KPHS_00090	Ribose ABC transporter permease protein
472	A0A0H3GL98	KPHS_14650	15.0236188827256	14.7302494019542	14.9167365728379	14.6067896752915	14.5324522092245	14.566368533772	14.5481010503223	15.0696357993968	15.3059536316663	A0A0H3GL98	KPHS_14650	3-phytase
473	A0A0H3GLA0	KPHS_19270	10.299664715647	10.2846819867078	10.3892034278555	9.81162011390804	11.1952763038131	11.0436670159269	13.1999933818133	10.2958094542839	12.8729744349469	A0A0H3GLA0	KPHS_19270	PhoH family protein
474	A0A0H3GLA4	KPHS_00140	16.3707197905665	16.580493518079	16.5465460983753	16.268813082855	16.0664994229503	16.2112967634926	16.2566375648784	16.4096644258548	16.302729278478	A0A0H3GLA4	KPHS_00140	Transcriptional regulator
475	A0A0H3GLA5	ghrA	17.654558465681	17.5036717452097	17.743248058125	18.1583958280085	18.1072282665395	18.1544934794342	17.256867941828	17.3343309668708	17.2620570967952	A0A0H3GLA5	ghrA	Glyoxylate/hydroxypyruvate reductase A
476	A0A0H3GLA9	KPHS_00190	20.115591370769	20.1006086537475	20.5879868546188	19.6133331785529	19.6901248397605	19.8012090978466	19.7961625600373	19.9373321779115	19.8021922076307	A0A0H3GLA9	KPHS_00190	Thiol:disulfide interchange protein
477	A0A0H3GLB0	frdC	18.9037204417634	19.0732407937316	18.5899109716482	18.8927283134389	19.0591247525611	19.0177547325439	18.1053549836879	18.2450147276332	18.5167686687414	A0A0H3GLB0	frdC	Fumarate reductase subunit C
478	A0A0H3GLB2	KPHS_14800	10.299664715647	10.2846819867078	10.3892034278555	12.7597802016892	12.8612548877771	12.6538489873578	13.357026585135	13.7634519306595	13.5156961837379	A0A0H3GLB2	KPHS_14800	Biotin sulfoxide reductase
479	A0A0H3GLB3	KPHS_00240	15.3607720512812	15.3838629633107	15.1345757329789	15.5926864658209	15.4589210133461	15.672964068392	15.6781603770411	15.8439347804112	15.5788011115142	A0A0H3GLB3	KPHS_00240	Coproporphyrinogen-III oxidase
480	A0A0H3GLB4	KPHS_04030	16.3782414833032	16.5970052248761	16.0782838098279	16.023149547375	16.0494876399368	15.8920736218245	16.4458616949484	16.4649939602886	16.3644490604603	A0A0H3GLB4	KPHS_04030	Periplasmic binding protein
481	A0A0H3GLB7	bipA	20.7830155076868	20.6376362376781	20.7711090291024	19.9324013358723	19.8690948220107	19.9455988866495	20.3599598772011	20.3700480624129	20.5552271320981	A0A0H3GLB7	bipA	Large ribosomal subunit assembly factor BipA
482	A0A0H3GLC0	KPHS_14900	20.737786282063	20.6949693747552	20.8990264229351	20.8438641249804	20.5769136043171	20.7692183649962	18.3294949847264	17.6613103226349	17.5721629698826	A0A0H3GLC0	KPHS_14900	UspA domain-containing protein
483	A0A0H3GLC1	KPHS_00340	13.3472779890106	13.2376622406631	13.5200169618654	13.3103959511593	13.5515350811142	13.5682354250116	11.997412278547	10.2958094542839	10.3456368330471	A0A0H3GLC1	KPHS_00340	Acetyl esterase
484	A0A0H3GLC3	KPHS_00390	19.3742282954872	19.4642609761549	19.0519967595597	18.9334234544429	18.9359336775777	19.2566671512418	19.2221709673265	19.2552461122189	19.1386316157463	A0A0H3GLC3	KPHS_00390	Formate dehydrogenase iron-sulfur subunit
485	A0A0H3GLC4	KPHS_04130	14.7455889724791	15.0238812896187	14.5242388044616	15.0276274294451	14.4594270450418	14.4429615246366	14.2973190387902	14.4978892750756	15.1916259805571	A0A0H3GLC4	KPHS_04130	DNA mismatch repair protein MutL
486	A0A0H3GLC5	KPHS_14950	23.0761599929014	22.9320078337679	23.1044561672292	22.6115453093793	22.6204146854081	22.6495564056045	23.0820806602096	23.1501	23.163329309583	A0A0H3GLC5	KPHS_14950	Cold shock-like protein cspE
487	A0A0H3GLC6	KPHS_00440	10.299664715647	10.2846819867078	10.3892034278555	9.81162011390804	13.1119436484198	13.8451038832817	10.2277739446533	10.2958094542839	10.3456368330471	A0A0H3GLC6	KPHS_00440	6-phosphofructokinase
488	A0A0H3GLC8	KPHS_15000	14.5787192013932	14.714465755446	14.9379333283865	12.1088063074525	13.710827414395	13.6139549302721	13.4407562745453	13.6854257313292	14.6188551088518	A0A0H3GLC8	KPHS_15000	DNA-binding transcriptional regulator
489	A0A0H3GLC9	KPHS_04180	20.2113502627165	20.4054629657953	20.0740694859526	19.9438060901284	20.0282932912459	19.7884980572969	20.2416400071145	20.3700480624129	20.4198753851196	A0A0H3GLC9	KPHS_04180	Protein HflK
490	A0A0H3GLD1	mrdB	19.3666252200618	19.4759122141247	19.1355313408439	18.7866403366177	18.7310807348317	18.6961130523256	19.8875272139338	20.1117362987193	20.0873963538525	A0A0H3GLD1	mrdB	Peptidoglycan glycosyltransferase MrdB
491	A0A0H3GLD3	KPHS_00540	12.4692054990196	13.335611038616	13.5158761274921	14.1939071300548	13.8792680957154	14.0405539908134	14.4180165499263	14.5288822747555	14.2720905453318	A0A0H3GLD3	KPHS_00540	Repressor of galETK operon
492	A0A0H3GLD4	purA	20.9667273543514	20.9673414839541	21.2674136318238	20.3214433559696	20.3197559084504	20.3606360996644	20.7549792107844	20.715434878328	20.7275425597344	A0A0H3GLD4	purA	Adenylosuccinate synthetase
493	A0A0H3GLD5	KPHS_19370	17.1830127196232	17.2989510103094	17.3079646292477	16.6929908692474	16.7058580115499	16.8414912081577	16.7171103832318	17.0024798795417	16.8534711650844	A0A0H3GLD5	KPHS_19370	HTH tetR-type domain-containing protein
494	A0A0H3GLE7	KPHS_15200	10.299664715647	10.2846819867078	10.3892034278555	9.81162011390804	11.7350515068252	11.5627096939418	10.2277739446533	12.892788165983	12.8975726952342	A0A0H3GLE7	KPHS_15200	Glutamate/aspartate ABC transporter membrane protein
495	A0A0H3GLE8	KPHS_00690	21.4375186167839	19.9776662533403	20.6516454450056	21.0584086003743	22.3307097038741	21.0768427976146	21.8631275514524	22.8444512181195	22.7883451122481	A0A0H3GLE8	KPHS_00690	Superoxide dismutase
496	A0A0H3GLE9	KPHS_19520	18.1035285355161	17.871151926654	18.263169396831	17.3779049398688	17.5084554578927	17.5508557575203	17.9100543028729	18.0458524481942	18.3294842764318	A0A0H3GLE9	KPHS_19520	dihydroorotase
497	A0A0H3GLF1	KPHS_15250	19.4084363629843	19.4106256608092	19.5686153148119	19.0554903588192	18.9607460684723	18.938379981416	19.707803822226	19.7036995947258	19.7899378382806	A0A0H3GLF1	KPHS_15250	PhoH-like protein
498	A0A0H3GLF2	fieF	15.1973338074084	15.2491124077621	15.2448324583658	14.0600540156718	14.0795523139038	14.1344	14.1932617709405	14.6372755615745	15.1582180782047	A0A0H3GLF2	fieF	Cation-efflux pump FieF
499	A0A0H3GLF3	KPHS_19570	17.1439039406956	16.9660246215543	17.0490589404877	17.7478246807463	17.5704090471519	17.6719335160449	16.9353595090646	17.1051911652908	17.2249839386524	A0A0H3GLF3	KPHS_19570	NAD(P)-binding virulence factor
500	A0A0H3GLF5	KPHS_15300	16.491955312181	16.5529053996916	16.7132586109906	17.3174288348773	16.782964054497	17.0104280498476	17.1617750412723	16.8433815693995	17.2607900743284	A0A0H3GLF5	KPHS_15300	ROK family transcriptional regulator
501	A0A0H3GLF6	hslV	20.6030369599376	20.5367073994829	20.7026293376763	20.0531534033945	20.1321290274602	19.8990563382553	20.5709473806945	20.823014698638	20.7370653275662	A0A0H3GLF6	hslV	ATP-dependent protease subunit HslV
502	A0A0H3GLF7	rne	20.1436057197311	20.0863948085354	20.3008889827981	19.5989778998606	19.2959254993897	19.3552994366944	19.7329722422323	19.7377790783434	19.8354342886187	A0A0H3GLF7	rne	Ribonuclease E
503	A0A0H3GLG0	KPHS_00840	20.5199812800114	19.4012099162456	20.7026293376763	19.0566442870703	18.4949750403253	19.4622276926131	20.1786302646421	20.0439354139745	18.9517291118877	A0A0H3GLG0	KPHS_00840	50S ribosomal protein L31
504	A0A0H3GLG1	plsX	15.463748607124	15.8554528391584	15.635704052808	15.1796946613417	15.0320426509419	15.3220758300824	16.2229311620861	15.8398584045365	16.0957543890991	A0A0H3GLG1	plsX	Phosphate acyltransferase
505	A0A0H3GLG3	KPHS_15400	16.0232111876841	16.1360997811162	15.2656107070015	15.2674979201181	15.0382113428036	14.845044955215	16.2372700500578	16.0614457267074	16.4538718740818	A0A0H3GLG3	KPHS_15400	LexA regulated protein
506	A0A0H3GLG4	KPHS_19720	20.2113502627165	20.5262150332981	20.0118401019823	19.3479219422385	19.4089571626431	19.1895259707926	19.7751160815069	19.8062	19.9211107621545	A0A0H3GLG4	KPHS_19720	3-oxoacyl-[acyl-carrier-protein] synthase 2
507	A0A0H3GLG8	KPHS_19770	17.1849982978843	17.1166979901939	17.5521739742242	17.0286149155402	17.0375473913938	17.1826757992572	17.689128002691	17.7973751963762	17.9830147257526	A0A0H3GLG8	KPHS_19770	Hydrolase
508	A0A0H3GLG9	KPHS_00940	19.3212253395326	19.0096114846631	19.0474347446996	19.4772450854376	19.4638427950927	19.3689411320212	18.7296527329918	18.7772846052209	18.7150171621102	A0A0H3GLG9	KPHS_00940	Glycerol dehydrogenase
509	A0A0H3GLH2	argE	16.0079549288691	16.166017900636	16.3100031105863	15.3213305604749	15.4059343161607	15.2785794043343	14.9816197813802	14.7829334041314	15.2276107365337	A0A0H3GLH2	argE	Acetylornithine deacetylase
510	A0A0H3GLH5	KPHS_15550	10.299664715647	10.2846819867078	10.3892034278555	16.9250351288934	16.9574252113958	17.2225792656616	16.6502386105947	16.8233040739087	16.7382757359306	A0A0H3GLH5	KPHS_15550	Carboxylase
511	A0A0H3GLH6	sthA	16.9352869917423	16.8115267703778	16.7794093590355	16.6389514422814	16.5065771257714	16.5403100700113	17.0514633643467	17.0063073057239	17.3669890691389	A0A0H3GLH6	sthA	Soluble pyridine nucleotide transhydrogenase
512	A0A0H3GLH7	KPHS_19870	14.4647722786936	14.7612964635982	14.0798866390736	12.8291538965103	13.010076405172	12.4430456281464	14.1887090414229	14.3582758006679	14.2392974301733	A0A0H3GLH7	KPHS_19870	TonB-dependent receptor
513	A0A0H3GLI0	pcp	15.8483946011292	15.5923116787179	16.0550554348799	16.4093751386571	16.5641728430204	16.5039726792546	16.5119545659273	16.4975567611242	16.6215837466741	A0A0H3GLI0	pcp	Pyrrolidone-carboxylate peptidase
514	A0A0H3GLI1	murI	18.2124391526934	18.1203189213922	18.3780980399006	17.6353771020349	17.5203114388494	17.6414332258729	17.9708775025424	17.9756111622467	18.4874903523378	A0A0H3GLI1	murI	Glutamate racemase
515	A0A0H3GLI4	rplI	23.9148399300275	23.9595634550232	23.9631559903328	23.5154531970799	23.4640403084995	23.4195290329807	24.2167641836931	24.2610836038577	24.5525320135389	A0A0H3GLI4	rplI	Large ribosomal subunit protein bL9
516	A0A0H3GLI5	KPHS_15650	19.0260126196249	19.1530176780592	18.9577093764745	19.4281083463292	19.6204159353303	19.409794657952	20.2416400071145	20.1672313579307	20.1895779704015	A0A0H3GLI5	KPHS_15650	Succinate dehydrogenase hydrophobic membrane anchor subunit
517	A0A0H3GLI6	KPHS_01140	14.3250719670762	14.3808658623364	13.883766263299	9.81162011390804	13.2764703085531	13.3228264053478	10.2277739446533	13.1084252482451	10.3456368330471	A0A0H3GLI6	KPHS_01140	Acetolactate synthase
518	A0A0H3GLI7	KPHS_19970	17.5950396647776	17.5617043265559	16.8993892402419	16.9920806902137	17.2573897133913	16.8797793178055	18.0126697954486	17.6387306212271	17.8315564947188	A0A0H3GLI7	KPHS_19970	Outer membrane-specific lipoprotein transporter subunit LolC
519	A0A0H3GLJ0	KPHS_15700	20.8610179728043	20.8628109587832	20.6824514698533	21.0997790199633	21.0443525978365	20.9166856337959	21.4481	21.6729296982888	21.7465251790635	A0A0H3GLJ0	KPHS_15700	Dihydrolipoyllysine-residue succinyltransferase component of 2-oxoglutarate dehydrogenase complex
520	A0A0H3GLJ1	KPHS_01190	16.6683423572299	16.607344178342	17.0140539506146	16.0643403961805	15.947386464783	16.0017179134794	16.5645080390085	16.291536157677	16.4472761158531	A0A0H3GLJ1	KPHS_01190	Transcriptional activator protein
521	A0A0H3GLJ4	cysQ	16.9291838584702	17.0204834468425	17.540607450575	17.3096852666253	17.5677329155269	17.5335311180885	17.2426938992094	17.246540800601	17.308038542411	A0A0H3GLJ4	cysQ	3'(2'),5'-bisphosphate nucleotidase CysQ
522	A0A0H3GLJ5	KPHS_15750	22.4031668358538	22.322999963476	22.3464848459975	21.7943243704315	22.0038624495032	21.8231865129672	21.4693066638785	21.6241853809102	21.8289873130584	A0A0H3GLJ5	KPHS_15750	Cytochrome d terminal oxidase polypeptide subunit II
523	A0A0H3GLJ8	KPHS_04580	17.0488367286839	17.1501669458021	16.7892898382258	17.2062485295569	17.5874442854522	17.1182681202073	18.0965189610927	18.0378593613456	18.4230399262799	A0A0H3GLJ8	KPHS_04580	Translocation and assembly module subunit TamA
524	A0A0H3GLJ9	KPHS_20070	15.3798459022843	15.0043654037608	15.2172662798565	14.5237166912592	14.9414821008562	14.9338841836403	15.6982743971058	15.9417369005464	16.223269837274	A0A0H3GLJ9	KPHS_20070	Spermidine/putrescine transport system permease protein PotC
525	A0A0H3GLK1	KPHS_01290	21.6230742016398	21.6376357501547	22.0911244301445	21.299416619164	21.2522223319767	21.5113500251505	21.7592917703775	21.8359147515035	21.8378654616727	A0A0H3GLK1	KPHS_01290	Thioredoxin
526	A0A0H3GLK2	ppa	22.1049430680988	21.9556592941384	22.0562656822943	21.7816690724009	21.8263894783571	21.8294050343621	22.1559092270659	22.1706289126943	22.0853269938193	A0A0H3GLK2	ppa	Inorganic pyrophosphatase
527	A0A0H3GLK4	KPHS_20120	15.685285387288	15.4887481514158	14.9779850990332	14.4744407463129	14.5340496981763	14.7093532821122	15.1859680266021	15.4994261223903	15.5556910937259	A0A0H3GLK4	KPHS_20120	histidine kinase
528	A0A0H3GLK6	wecC	18.2273073558946	18.222966839465	18.2051965675067	18.081366308615	17.9279688423777	18.0522119439437	18.353961951047	18.2679868172155	18.3407360088901	A0A0H3GLK6	wecC	UDP-N-acetyl-D-mannosamine dehydrogenase
529	A0A0H3GLK8	hflD	18.3591300156222	18.4268061737416	18.3122835024218	17.6532442673201	17.5892845138337	17.6035265983396	18.268819447453	18.3763148805519	18.1346713759919	A0A0H3GLK8	hflD	High frequency lysogenization protein HflD homolog
530	A0A0H3GLL0	wzxE	14.9684868517808	15.3670999743821	14.2711166905435	13.8327153370128	14.6279959852615	14.2276324962954	15.3190972853244	15.6098275335823	15.350651620451	A0A0H3GLL0	wzxE	Lipid III flippase
531	A0A0H3GLL1	KPHS_20220	10.299664715647	10.2846819867078	10.3892034278555	13.3489208481899	13.122684408147	13.2228876817944	10.2277739446533	10.2958094542839	13.2767131183923	A0A0H3GLL1	KPHS_20220	ArsR family transcriptional regulator
532	A0A0H3GLL3	KPHS_15900	17.8816703955876	17.8339837012353	18.1926507212894	17.8516730705822	17.8068497931754	17.8576891420264	17.6936132594618	17.6575559933486	17.7742209170834	A0A0H3GLL3	KPHS_15900	Phospho-2-dehydro-3-deoxyheptonate aldolase
533	A0A0H3GLL6	KPHS_20320	13.3220971194277	13.5814684519869	12.6361728467064	16.1049551658493	16.1226166323994	16.1439669638741	14.7322731513521	14.6245989017553	14.8630801361862	A0A0H3GLL6	KPHS_20320	Manganese catalase family protein
534	A0A0H3GLL7	KPHS_01540	23.7650928216381	17.3260612297273	17.3940731693709	16.4329400449216	16.3178113605665	16.1317746867121	16.7238348604285	22.1740195010981	18.1684536851731	A0A0H3GLL7	KPHS_01540	DUF484 domain-containing protein
535	A0A0H3GLM1	corA	18.4054359921514	18.5869026556249	17.779719385885	17.8222803739405	17.8839963665638	17.8175465009323	18.3588632406886	18.6504580534623	18.8078658464687	A0A0H3GLM1	corA	Magnesium transport protein CorA
536	A0A0H3GLM2	KPHS_20420	13.7649080634586	14.0867727397133	13.0532412991109	13.4386291021501	13.0780486438985	13.0643907260923	14.0738872837761	13.9152245270666	14.0690603952828	A0A0H3GLM2	KPHS_20420	diguanylate cyclase
537	A0A0H3GLM4	KPHS_01640	15.4088085564547	15.4489507713571	10.3892034278555	14.4530187193492	14.6058883910702	13.5705181256485	14.7488587314435	14.1661059006836	14.7297015551183	A0A0H3GLM4	KPHS_01640	Threonine efflux system
538	A0A0H3GLM5	KPHS_15950	21.4820841520032	21.3529949944638	21.6254610036164	20.7495367835648	20.7695585902463	20.6618054725835	21.0366106822779	21.0091659099063	21.0589932325938	A0A0H3GLM5	KPHS_15950	UDP-glucose 4-epimerase
539	A0A0H3GLM7	KPHS_20520	16.6259045811631	16.2799908985303	16.1993894995298	15.4160462697278	15.3557043463222	15.5311219456687	15.9025581906897	15.9288344985077	16.185678267493	A0A0H3GLM7	KPHS_20520	diguanylate cyclase
540	A0A0H3GLM8	KPHS_20570	12.379420818751	10.2846819867078	11.7905203191716	9.81162011390804	11.4810000152689	11.1848534252911	12.7122441751733	10.2958094542839	10.3456368330471	A0A0H3GLM8	KPHS_20570	Amino acid/amine transport protein
541	A0A0H3GLM9	ubiE	18.8022921671855	18.9077972730161	18.7271765465511	17.7597366239702	17.8290121166448	17.831939158099	18.5910621232333	18.666291956921	18.7040931572942	A0A0H3GLM9	ubiE	Ubiquinone/menaquinone biosynthesis C-methyltransferase UbiE
542	A0A0H3GLN3	tatC	16.5486851444555	16.6844015364396	16.2532707530713	15.9715238761068	15.8925921817478	15.637208475096	16.8910046505543	16.6554648190356	16.7181340563056	A0A0H3GLN3	tatC	Sec-independent protein translocase protein TatC
543	A0A0H3GLN5	KPHS_04830	15.5655855521398	15.4770981189013	15.9952818464775	15.0964189863648	15.0302649905123	15.1719919646845	15.264139104109	14.9675557865641	15.1932740257188	A0A0H3GLN5	KPHS_04830	Adenine deaminase dihydroorotase
544	A0A0H3GLN7	KPHS_20670	13.4937847551759	10.2846819867078	13.2930640107249	9.81162011390804	9.81870287158063	13.1953318261569	10.2277739446533	13.1165570946059	14.1438107118478	A0A0H3GLN7	KPHS_20670	LysR-family transcriptional regulator
545	A0A0H3GLN8	pgl	18.6116301535844	18.5213955559842	18.900500715575	18.5491372627378	18.5085419010107	18.598062019474	17.8018403451103	17.9607121137661	17.8986500016719	A0A0H3GLN8	pgl	6-phosphogluconolactonase
546	A0A0H3GLN9	KPHS_01840	19.0191122208057	18.9495719046337	19.4279259657246	18.6906424447509	18.6369743731811	18.7107229254953	18.8748931107907	18.9686869951691	18.7005462906963	A0A0H3GLN9	KPHS_01840	NAD(P)H-flavin reductase
547	A0A0H3GLP0	KPHS_04880	14.9951186163574	15.0775720371276	15.5650757687197	14.0940657686263	13.7679494797599	9.8248176681962	10.2277739446533	10.2958094542839	10.3456368330471	A0A0H3GLP0	KPHS_04880	Bifunctional antitoxin/transcriptional repressor RelB
548	A0A0H3GLP2	KPHS_16100	16.7962902659882	16.8468980864886	16.6611848187679	16.4678149113756	16.5879995225138	16.517001036909	16.6096971393033	16.6244149066351	16.5334872684011	A0A0H3GLP2	KPHS_16100	Regulatory protein MerR
549	A0A0H3GLP3	KPHS_20720	10.299664715647	13.4409079193378	13.7812867775126	9.81162011390804	9.81870287158063	12.0309645703938	10.2277739446533	10.2958094542839	10.3456368330471	A0A0H3GLP3	KPHS_20720	Antibiotic biosynthesis monooxygenase
550	A0A0H3GLP4	KPHS_01890	15.1244204696796	15.3832082260035	15.4040147533357	14.7556329834437	15.0031410330801	14.7808612254357	15.1683368552492	15.4084913562672	15.2912101176447	A0A0H3GLP4	KPHS_01890	Trk system potassium uptake protein
551	A0A0H3GLP5	KPHS_04930	10.299664715647	10.2846819867078	10.3892034278555	13.7010459742426	13.7581444853114	13.4223884071619	12.9435312434275	10.2958094542839	13.5591964193011	A0A0H3GLP5	KPHS_04930	HTH rpiR-type domain-containing protein
552	A0A0H3GLP6	KPHS_20770	19.5706328167658	20.0579202710899	19.112661835858	19.027266809314	19.1123625736102	18.736327420738	19.6620228218678	19.8279278972044	20.1615636214365	A0A0H3GLP6	KPHS_20770	Scaffolding protein for murein-synthesising holoenzyme
553	A0A0H3GLP8	tuf	24.4930132315304	24.6018590957761	24.2555109506552	24.1474131434475	24.0456824179148	24.1040271683208	24.6988267545564	24.6919750337548	24.7652613282806	A0A0H3GLP8	tuf	Elongation factor Tu
554	A0A0H3GLP9	KPHS_16150	15.0596634807235	15.0032231043585	10.3892034278555	9.81162011390804	9.81870287158063	9.8248176681962	10.2277739446533	10.2958094542839	10.3456368330471	A0A0H3GLP9	KPHS_16150	Acyltransferase 3 domain-containing protein
555	A0A0H3GLQ0	KPHS_04980	21.6958305196023	21.6031080788349	21.8990259856387	20.7624758334697	20.9279878858651	20.8570616757558	21.5758456876815	21.4050944039803	20.9729534481965	A0A0H3GLQ0	KPHS_04980	Alpha,alpha-phosphotrehalase
556	A0A0H3GLQ2	rplJ	23.231067336646	23.1713334595009	23.3271193629554	22.6710824291289	22.7270747806674	22.6103696915934	23.3079121405647	23.4616774939364	23.3393238588003	A0A0H3GLQ2	rplJ	Large ribosomal subunit protein uL10
557	A0A0H3GLQ5	KPHS_16200	16.2439133844469	16.2782631988661	15.9114590924729	16.5342400610791	16.513583687214	16.3836167828766	16.1060552001625	16.0817546662329	16.2978946442098	A0A0H3GLQ5	KPHS_16200	Histidine utilization repressor
558	A0A0H3GLQ6	KPHS_02040	18.6098037462212	18.4187420049904	19.0008565161621	19.3191323209655	19.3032565519014	19.4787623625925	18.3019593598153	18.247699742245	18.4785620214808	A0A0H3GLQ6	KPHS_02040	PEP-dependent phosphotransferase enzyme III
559	A0A0H3GLQ7	pyrI	17.882209229693	18.042126027828	18.0070355376384	18.2461859559898	18.1391600283929	17.9418648093866	18.5300028897554	18.5824539459867	18.8563541472234	A0A0H3GLQ7	pyrI	Aspartate carbamoyltransferase regulatory chain
560	A0A0H3GLQ8	KPHS_20920	10.299664715647	10.2846819867078	10.3892034278555	16.8641924915531	17.0605130890899	16.9184502491097	17.1188440631492	17.2391014422328	17.2775093676996	A0A0H3GLQ8	KPHS_20920	HTH deoR-type domain-containing protein
561	A0A0H3GLR0	KPHS_16250	17.9919156396431	17.7252852540882	18.2863666993564	17.2904105682224	17.6346170510553	17.7368621102138	16.7951479959085	16.6168000439991	16.7251441687736	A0A0H3GLR0	KPHS_16250	Kinase inhibitor protein
562	A0A0H3GLR1	thiG	14.1094758575104	13.7258194394074	14.130096276358	14.1107270398839	13.4567005653538	13.7098754131011	13.7334128753932	13.7549221562505	14.2224651861554	A0A0H3GLR1	thiG	Thiazole synthase
563	A0A0H3GLR2	KPHS_20970	18.7808328965234	18.7200948243275	19.1858694285813	18.161489991103	18.2595485353439	18.2748571361954	18.4622544774291	18.6314129447209	18.5261456254649	A0A0H3GLR2	KPHS_20970	Putative NAD(P)H nitroreductase
564	A0A0H3GLR3	KPHS_05080	10.299664715647	10.2846819867078	10.3892034278555	12.6840821446568	13.3609802348371	12.5500874819066	10.2277739446533	13.1871145644622	13.4981973571376	A0A0H3GLR3	KPHS_05080	Ribokinase-like domain-containing protein
565	A0A0H3GLR5	rsd	14.8670493228636	14.7385278500958	15.3468517676025	16.3392391677413	16.4610155402959	16.3188009217954	14.9572605100053	15.0488990539291	15.2823585763569	A0A0H3GLR5	rsd	Regulator of sigma D
566	A0A0H3GLR6	bioD	10.299664715647	13.8608313866874	10.3892034278555	16.037030792624	15.9730723582007	15.8758930515048	16.7450336140722	16.3581	16.9427202911482	A0A0H3GLR6	bioD	ATP-dependent dethiobiotin synthetase BioD
567	A0A0H3GLR7	KPHS_21020	17.1549458316402	17.0044742527474	16.6532278079855	16.1043715030029	16.0749798770134	16.3644224932163	16.7855855163905	17.0101246047217	16.8292718187366	A0A0H3GLR7	KPHS_21020	Omega-protein
568	A0A0H3GLR8	rraB	15.637018352823	13.7437249723508	16.2738488525798	13.119481789255	12.6375637335118	12.8144460356655	13.3202022898386	16.3032083599734	13.2624091582175	A0A0H3GLR8	rraB	Regulator of ribonuclease activity B
569	A0A0H3GLR9	KPHS_02190	24.559508640251	24.5893138430026	24.3140631296142	24.1839390179312	24.1606481269427	24.2091092098739	24.775351243816	24.7724649484063	24.9300060843385	A0A0H3GLR9	KPHS_02190	DNA-binding protein HU-alpha
570	A0A0H3GLS0	KPHS_21070	10.299664715647	10.2846819867078	10.3892034278555	15.2792079037403	15.4092161407722	15.7487077157828	15.8584233607918	15.9176808572297	16.1640991220041	A0A0H3GLS0	KPHS_21070	Pyrimidine (Deoxy)nucleoside triphosphate pyrophosphohydrolase
571	A0A0H3GLS1	KPHS_16350	14.9554269173294	15.0885994560487	15.2101529548037	12.6856619849303	13.4727599249493	13.649848048003	12.8173629971967	14.3930515738913	10.3456368330471	A0A0H3GLS1	KPHS_16350	Cell division protein
572	A0A0H3GLS3	pepA	21.1710857492729	21.2225984133837	21.1101329176705	20.8976353591496	20.9734308387315	21.0451339495038	21.1328259516818	21.1397499539987	21.3093164657054	A0A0H3GLS3	pepA	Probable cytosol aminopeptidase
573	A0A0H3GLS4	KPHS_02240	13.6120505357733	13.6454250559576	14.2269149656899	13.3506108807525	13.2852040912615	13.3152463559714	14.1497097513708	14.1539639136504	13.9733472107497	A0A0H3GLS4	KPHS_02240	Transcriptional regulatory protein ZraR
574	A0A0H3GLS6	KPHS_21120	13.1518745734435	13.2529644539685	13.2847325851342	13.8402494595422	13.7966877309869	13.9939349176091	13.6555512846946	13.4786304725877	14.0924202018355	A0A0H3GLS6	KPHS_21120	ABC transporter substrate-binding protein
575	A0A0H3GLS7	KPHS_16400	16.062864028547	16.0354909092606	16.4234846439188	16.1925386694695	16.0973044300738	16.3423557070259	16.1972265303536	16.2918877412063	16.3770383602167	A0A0H3GLS7	KPHS_16400	Molybdopterin synthase sulfur carrier subunit
576	A0A0H3GLS8	KPHS_05230	16.4536258123387	16.3879131148732	16.6698805795068	18.385730043435	18.3966677927994	18.3842386977566	16.7496192045853	16.8022422551783	16.9866470460343	A0A0H3GLS8	KPHS_05230	Aldehyde dehydrogenase
577	A0A0H3GLS9	KPHS_21170	17.5052258692149	17.119101783703	17.9771650080924	17.468939435304	17.7164171117029	17.5672010716813	17.3677260764129	17.5394798629457	17.241178920993	A0A0H3GLS9	KPHS_21170	Exodeoxyribonuclease III
578	A0A0H3GLT2	KPHS_16450	13.9913447635526	14.1566684529996	14.4343599879935	13.9483526095775	14.707048701283	14.7933137173075	13.8529759954724	13.1173508120246	13.6343969596494	A0A0H3GLT2	KPHS_16450	DNase
579	A0A0H3GLT3	KPHS_05280	16.5279738566113	16.4045876995135	16.6070392175614	18.2993558029103	18.2696206199238	18.3135261087126	16.8496246564538	16.6414702063662	16.8509613614813	A0A0H3GLT3	KPHS_05280	Acetolactate synthase large subunit
580	A0A0H3GLT5	KPHS_16500	17.6758560681831	17.7330214522769	17.5198513597739	17.7778147300402	17.9344729159394	17.7719116826184	17.5714801965127	17.5929122392921	17.4403609577322	A0A0H3GLT5	KPHS_16500	RND efflux pump membrane fusion protein barrel-sandwich domain-containing protein
581	A0A0H3GLT6	KPHS_02340	14.2685513815637	14.1928762631234	13.5938436060954	13.6785390347936	14.1808168266097	13.4299616268338	13.7485977511653	13.4504043943611	13.4506490948071	A0A0H3GLT6	KPHS_02340	Alpha helix protein
582	A0A0H3GLT9	KPHS_21270	22.0015857100593	21.986602993048	21.7323761697758	22.5363210375957	22.6221990948656	22.6372029796041	21.8987514514078	21.9109851630046	21.7883453412853	A0A0H3GLT9	KPHS_21270	DNA-binding transcriptional activator OsmE
583	A0A0H3GLU4	rhlE	17.3091032211517	17.2209227479215	17.1589906032732	16.1894943585508	15.9338790019697	15.9149457595773	17.3766291265064	17.4183105138981	17.5898706812448	A0A0H3GLU4	rhlE	ATP-dependent RNA helicase RhlE
584	A0A0H3GLU6	KPHS_21320	15.9861184636908	16.0367546190627	16.3922276898765	17.0647900623424	17.0490207520181	17.1495078508821	14.1747491057845	13.8682451836474	14.0504874595778	A0A0H3GLU6	KPHS_21320	N,N'-diacetylchitobiose-specific PTS system transporter subunit IIA
585	A0A0H3GLU8	KPHS_05430	10.299664715647	10.2846819867078	10.3892034278555	14.535888053621	15.2042323027454	14.9920060933186	14.5096691571236	15.7592308994498	15.282841353096	A0A0H3GLU8	KPHS_05430	Uncharacterized protein
586	A0A0H3GLV0	KPHS_21370	15.7506106341823	16.0950838929568	16.079755794015	14.6976827487922	14.4562908892695	14.6793192630797	15.7922522288403	15.9238653400699	15.8645266767146	A0A0H3GLV0	KPHS_21370	Cell division modulator
587	A0A0H3GLV4	KPHS_16700	15.7464865566346	15.7244601570859	15.331529450027	14.9424011102123	15.0059429752233	14.8001383251718	15.4060426534593	15.2592065819511	15.4014801547974	A0A0H3GLV4	KPHS_16700	Glutamine ABC transporter ATP-binding protein
588	A0A0H3GLV5	KPHS_21420	17.8444400986549	17.5570444122602	17.2099522204822	17.0615523455541	17.2102368378546	16.9648150342564	17.3587222656989	17.5861276620231	16.169807790709	A0A0H3GLV5	KPHS_21420	Transmembrane protein
589	A0A0H3GLW0	KPHS_02590	18.9856238848652	19.0066617729729	18.8117994218001	14.4181096434424	14.6611237861144	14.9778083229812	19.0970370203989	19.2102548449772	19.638465339172	A0A0H3GLW0	KPHS_02590	Maltose/maltodextrin transporter ATP-binding protein
590	A0A0H3GLW1	KPHS_21470	13.1882229629592	12.8070242509391	12.7974655991519	12.1260862131679	11.5699637087983	11.3996819269108	10.2277739446533	11.9554054485845	11.4732144025286	A0A0H3GLW1	KPHS_21470	Ferredoxin
591	A0A0H3GLW3	KPHS_16800	14.8389294057097	14.5079388916532	14.4586268396124	14.2824109824858	13.9356085831186	13.7579302350773	14.3645861194213	13.7210612115376	10.3456368330471	A0A0H3GLW3	KPHS_16800	Transport protein
592	A0A0H3GLW5	plsB	19.8629613478203	20.0272139806118	19.213210549011	18.9640956093377	18.8921928047999	18.8758358497148	19.560112105213	19.7956822777498	19.8014680428401	A0A0H3GLW5	plsB	Glycerol-3-phosphate acyltransferase
593	A0A0H3GLW7	KPHS_05630	10.299664715647	10.2846819867078	10.3892034278555	14.6955902384294	14.1408985494055	14.6328825782029	10.2277739446533	13.9816567635889	13.9783201266865	A0A0H3GLW7	KPHS_05630	HNH domain-containing protein
594	A0A0H3GLW8	KPHS_16850	18.0053154372852	18.2633531096354	17.9376473193053	16.8872192451129	16.9814690404893	17.0511310919902	17.6335343074869	17.7863585918005	17.7693063106404	A0A0H3GLW8	KPHS_16850	Transport system ATP-binding component
595	A0A0H3GLX0	KPHS_02690	15.678465855784	15.5301647179609	15.4716402251837	18.3306463090682	18.6234737741135	18.6737760350165	17.0769976666422	17.049820635267	16.4279081819449	A0A0H3GLX0	KPHS_02690	UPF0337 protein YjbJ
596	A0A0H3GLX1	KPHS_21570	14.1491160071043	14.2267550693881	14.2246573173197	14.5319229380622	14.1548706472945	14.491889812995	14.2172417547198	13.9195436508709	14.3809682044018	A0A0H3GLX1	KPHS_21570	D-malate dehydrogenase (decarboxylating)
597	A0A0H3GLX2	KPHS_16900	17.6546519170883	17.6123034724287	18.3238870664337	17.0352235977884	17.3181566230876	17.3804218631316	17.2397830406048	17.4201939877364	17.4052981854254	A0A0H3GLX2	KPHS_16900	Sugar-phosphatase
598	A0A0H3GLX6	trpD	16.3003653532703	16.5180054354879	15.9150524192818	15.9040275624585	16.1065219141368	15.8861906223113	16.4778535366787	16.5919521507335	17.0094836784364	A0A0H3GLX6	trpD	Anthranilate phosphoribosyltransferase
599	A0A0H3GLX8	KPHS_16950	16.4120958532372	16.2822673408735	16.7688576297721	16.1085429961439	16.1050918366373	16.1601788947294	15.4690399020867	15.7063988333318	15.6528449068867	A0A0H3GLX8	KPHS_16950	L-asparaginase
600	A0A0H3GLY0	KPHS_02790	18.6055116300267	18.8949688734787	18.898623287307	17.9248739997841	18.1394630845915	17.9684891281977	18.3566925114641	18.6106845252143	18.8380668058191	A0A0H3GLY0	KPHS_02790	Class B acid phosphatase
601	A0A0H3GLY1	KPHS_05780	16.3284617409189	16.0645095443327	16.4659549231345	15.9563694618232	15.6904544450502	16.0956	16.0896619880215	16.0725826431165	16.459129064476	A0A0H3GLY1	KPHS_05780	MerR family regulatory protein
602	A0A0H3GLY2	rimO	18.1751678308756	18.2531024633974	18.2754641222187	17.7053515800552	17.6726843846721	17.6834643955088	18.5404494615567	18.4368097123868	18.6066864678861	A0A0H3GLY2	rimO	Ribosomal protein uS12 methylthiotransferase RimO
603	A0A0H3GLY3	KPHS_21670	15.7562450041567	15.1047833191439	10.3892034278555	14.0528389284487	14.0571011662423	14.1758733803585	14.3533750564651	14.3638351498911	10.3456368330471	A0A0H3GLY3	KPHS_21670	LysR-family bacterial regulatory protein
604	A0A0H3GLY9	KPHS_21720	17.9078524844776	17.7915632660164	17.7590037699328	15.6882164194408	15.5500960276322	15.7032	16.3192767714543	16.5072889337129	16.7428977643977	A0A0H3GLY9	KPHS_21720	Peptidase S49 domain protein
605	A0A0H3GLZ2	KPHS_17100	13.7243702932384	14.3477584561041	13.2484702634096	14.6475430038935	14.4817248028743	14.8396095126084	14.8642295948115	14.9135482866243	14.9421275852998	A0A0H3GLZ2	KPHS_17100	Hydrolase
606	A0A0H3GLZ5	KPHS_21770	14.054261459196	14.0138271369505	13.694139634465	15.3773963342403	15.2762034098339	15.203658884057	17.2948131006712	17.5741629611115	17.5730309918638	A0A0H3GLZ5	KPHS_21770	YmiA family membrane protein
607	A0A0H3GLZ6	KPHS_05930	10.299664715647	10.2846819867078	10.3892034278555	13.9487873876364	13.8085559292183	13.5640124302814	10.2277739446533	10.2958094542839	10.3456368330471	A0A0H3GLZ6	KPHS_05930	Antibiotic transport system permease component
608	A0A0H3GM00	lapA	12.0893789954895	10.2846819867078	10.3892034278555	9.81162011390804	11.6663419705931	11.2199533332198	11.6146409714028	10.2958094542839	10.3456368330471	A0A0H3GM00	lapA	Lipopolysaccharide assembly protein A
609	A0A0H3GM02	KPHS_03040	10.299664715647	10.2846819867078	10.3892034278555	13.555694520354	13.6892347272356	13.5373713742529	12.1110288912875	11.662583862683	10.3456368330471	A0A0H3GM02	KPHS_03040	S-transferase
610	A0A0H3GM10	KPHS_21920	12.4050398713774	14.0334202173814	10.3892034278555	13.9564109056449	15.6850864964895	13.5268989464444	13.4859742406153	13.8684809268841	10.3456368330471	A0A0H3GM10	KPHS_21920	Oxidoreductase
611	A0A0H3GM13	KPHS_06130	10.299664715647	10.2846819867078	10.3892034278555	15.3847603333758	15.540832642618	15.8902853508423	15.6082166346799	10.2958094542839	16.0726703940063	A0A0H3GM13	KPHS_06130	Multidrug resistance protein MdtM
612	A0A0H3GM14	KPHS_21970	16.3066848654229	16.5073756635298	15.8500595129803	16.059914827098	16.0120149894058	15.6098291678376	16.5723150358127	16.6176815941518	16.564229606607	A0A0H3GM14	KPHS_21970	Peptide ABC transporter ATP-binding protein
613	A0A0H3GM18	KPHS_06180	18.2442715239774	17.9967977752966	18.4245064768937	20.3038493066837	20.3109320634606	20.3346409067458	17.9560982907668	17.713757586998	17.7104030305687	A0A0H3GM18	KPHS_06180	Aldehyde dehydrogenase
614	A0A0H3GM21	KPHS_22020	17.7298831558024	17.8470060072745	17.7683385016413	17.5598321195668	17.6497452774229	17.6731842510272	17.8939513050345	17.865265595023	17.7209839590482	A0A0H3GM21	KPHS_22020	Peptide transport periplasmic protein
615	A0A0H3GM33	KPHS_06330	14.4104808242667	14.5796446169084	14.4223092844154	14.2384850015406	14.4538	14.6117122740892	10.2277739446533	10.2958094542839	10.3456368330471	A0A0H3GM33	KPHS_06330	4-hydroxyphenylacetate catabolism
616	A0A0H3GM35	KPHS_22170	16.8233399294916	16.9413441490144	16.5209717424563	16.8536865887507	16.8182026852412	16.7995262399839	17.659448023198	17.8741579107492	17.7926034742621	A0A0H3GM35	KPHS_22170	HTH-type transcriptional regulatory protein TyrR
617	A0A0H3GM39	KPHS_03440	13.8842124860014	13.4405789760944	13.5879684509637	13.8121218915428	14.0067020666116	14.2419828962268	10.2277739446533	10.2958094542839	10.3456368330471	A0A0H3GM39	KPHS_03440	Glyoxalase/fosfomycin resistance/dioxygenase domain-containing protein
618	A0A0H3GM41	KPHS_06430	14.2570504671538	13.7917230935025	14.9200383149318	13.5730017343795	13.8357642742641	13.722794900058	13.9248901504573	13.9876968552026	13.4981973571376	A0A0H3GM41	KPHS_06430	Amidohydrolase 3 domain-containing protein
619	A0A0H3GM45	rimK	15.4498827365877	15.4763692569428	15.2588893463906	13.5268553229088	13.9485993996467	13.6380974971325	13.6923940256884	14.2017349130112	13.9160134788975	A0A0H3GM45	rimK	Probable alpha-L-glutamate ligase
620	A0A0H3GM46	KPHS_06480	15.498575485575	15.277909010125	14.9430933020783	14.147188155055	14.5030635242172	14.3468016999842	14.5505430493016	15.0678172054687	14.8313559379904	A0A0H3GM46	KPHS_06480	Transcriptional regulator
621	A0A0H3GM47	KPHS_22270	14.2449937725669	13.9463141592967	14.4413779414213	13.194567198793	13.0020853977394	12.9980180604317	13.0451036337787	13.231795138106	14.0963085632708	A0A0H3GM47	KPHS_22270	Alpha/beta hydrolase
622	A0A0H3GM56	KPHS_17700	15.2032194661749	14.7189365765746	15.1767949647967	15.1729930741875	15.5985585109812	15.3825859769408	15.8955559263059	14.7585286063335	10.3456368330471	A0A0H3GM56	KPHS_17700	Arginine 3rd transport system periplasmic binding protein
623	A0A0H3GM60	KPHS_06630	17.2725778526254	17.3659499975008	17.2707361306546	16.9337369272081	16.9379982694836	16.7505481326291	17.4962390193182	17.5456997424533	17.3753943481779	A0A0H3GM60	KPHS_06630	Phosphoglycerol transferase I
624	A0A0H3GM61	KPHS_17750	21.0205941975868	21.2547310200066	21.064085574655	19.5436115490012	19.9956271269827	19.3778682905984	20.0046718418209	20.1397506476855	20.1615636214365	A0A0H3GM61	KPHS_17750	Lipoprotein
625	A0A0H3GM62	KPHS_03690	12.8685981956433	12.8808195552743	12.8591325955328	12.6808858598173	13.236745002251	12.9134460500383	12.738403555876	13.822341931499	13.7987903980346	A0A0H3GM62	KPHS_03690	DUF1176 domain-containing protein
626	A0A0H3GM65	KPHS_06680	16.0797822810669	16.2351905360582	10.3892034278555	13.8033816478985	14.2621802778037	13.8363881899151	14.1968154898373	13.904	14.1272941481062	A0A0H3GM65	KPHS_06680	Paral putative membrane protein
627	A0A0H3GM66	KPHS_03740	22.4060609085422	22.4111757568881	22.4575161346319	22.5173628823832	22.4779030594794	22.5267387227109	21.9487032600764	21.982341749254	21.9154020389834	A0A0H3GM66	KPHS_03740	Aspartate ammonia-lyase
628	A0A0H3GM68	KPHS_17800	17.6233124773155	17.4886011527761	17.8892274941603	17.1116948639816	16.9462545677609	17.0896233875921	17.2059043776736	17.2830321515912	17.2937790340658	A0A0H3GM68	KPHS_17800	L-allo-threonine aldolase
629	A0A0H3GM71	groES	22.9977536575869	22.7613374710445	22.8613784858534	22.5826543341906	22.7070370297502	22.6139764306232	23.1278	22.865574506592	22.7768494752426	A0A0H3GM71	groES	Co-chaperonin GroES
630	A0A0H3GM79	KPHS_17900	16.3725844821947	16.6212896943556	16.4345568787099	15.5526633608685	15.4853910868046	15.3933419942911	16.0318171064536	16.0655734449415	16.3141979139867	A0A0H3GM79	KPHS_17900	ABC-type macrolide transport system efflux carrier
631	A0A0H3GM80	KPHS_06830	15.8589557318867	15.414793075733	15.9866870376638	14.2082200542566	14.649828137186	14.8062570266593	15.2306314243207	15.0665848548569	15.9575846420635	A0A0H3GM80	KPHS_06830	Nucleotidase
632	A0A0H3GM82	KPHS_03940	10.299664715647	10.2846819867078	10.3892034278555	19.3034730950929	19.2106202115254	19.3470115008397	18.1479992158194	18.9635080257601	19.3398912909368	A0A0H3GM82	KPHS_03940	Entericidin B membrane lipoprotein
633	A0A0H3GM83	aat	10.299664715647	10.2846819867078	10.3892034278555	12.3241299425847	12.8582159676777	12.3133371608375	10.2277739446533	12.2324280535333	10.3456368330471	A0A0H3GM83	aat	Leucyl/phenylalanyl-tRNA--protein transferase
634	A0A0H3GM85	KPHS_06880	15.1686440451828	14.9501170947492	15.4775205694421	15.2811369332452	15.2346353683099	14.9413816676037	14.8452894989287	14.7352206114792	15.2019483254593	A0A0H3GM85	KPHS_06880	Hydrolase
635	A0A0H3GM87	KPHS_03990	20.0000430777529	19.9297325047733	20.3271205005168	19.3320825895081	19.3088993542002	19.3821065077854	18.4182714187144	18.6308208706444	18.6114824148996	A0A0H3GM87	KPHS_03990	Succinate dehydrogenase iron-sulfur subunit
636	A0A0H3GM89	deoD	21.0870215253264	20.3706975755686	20.9250216158503	21.2219072764456	21.142112611617	21.158142871073	21.4902156460647	21.334127911726	21.4778221196802	A0A0H3GM89	deoD	Purine nucleoside phosphorylase DeoD-type
637	A0A0H3GM90	KPHS_18000	19.7539500548401	19.6614545188288	20.1275951998339	19.3192496682808	19.1204269324003	19.1735402289153	19.8581959367565	20.0255999134769	20.4891379921161	A0A0H3GM90	KPHS_18000	Leucine-responsive regulatory protein
638	A0A0H3GM92	psd	18.346164310174	18.4090069502041	18.3193990099222	18.338551545133	18.3865037063627	18.4387798460863	18.8022149491312	18.8704477341498	18.7632307617096	A0A0H3GM92	psd	Phosphatidylserine decarboxylase proenzyme
639	A0A0H3GM95	KPHS_06980	17.4138986546785	17.3946677403273	17.422381295206	16.9860742593953	17.1909601586817	17.0662235285193	17.2344790815094	17.2603666227654	17.385466848191	A0A0H3GM95	KPHS_06980	Nicotinamide-nucleotide adenylyltransferase
640	A0A0H3GM96	KPHS_18050	10.299664715647	10.2846819867078	10.3892034278555	17.5310436777621	17.5822908565156	17.5959480009245	16.779700609859	16.7172600826337	16.9152942544135	A0A0H3GM96	KPHS_18050	Anaerobic dimethyl sulfoxide reductase subunit A
641	A0A0H3GM97	queG	10.299664715647	14.0640198773433	14.2226107826116	13.7311315873548	13.9152447204908	13.4506601717096	10.2277739446533	10.2958094542839	10.3456368330471	A0A0H3GM97	queG	Epoxyqueuosine reductase
642	A0A0H3GM98	KPHS_18100	18.582728245716	18.4603753318522	18.821538040953	18.0768526921213	18.0516079528864	18.2439693144001	18.0402667941929	17.8812776463147	17.8372063637002	A0A0H3GM98	KPHS_18100	Pyruvate formate-lyase-activating enzyme
643	A0A0H3GMA1	gpmB	18.5643831398841	18.378920908954	19.0448100972313	18.5165777742397	18.7273293027813	18.5221912842024	18.8168981397732	18.838737016769	19.3743329362141	A0A0H3GMA1	gpmB	Probable phosphoglycerate mutase GpmB
644	A0A0H3GMA2	KPHS_04140	14.7108801921785	14.4034892665188	15.0211566578675	14.1559259125372	14.5240863354095	14.3651075293712	13.176548364426	14.998184504881	14.6957175894582	A0A0H3GMA2	KPHS_04140	DNA mismatch repair protein MutL
645	A0A0H3GMA6	serC	20.0362912655632	19.7781822485602	20.2469502261225	18.904613179597	18.8570692806628	18.9643404207769	18.7959543301569	18.8367565775182	18.8306957166383	A0A0H3GMA6	serC	Phosphoserine aminotransferase
646	A0A0H3GMA7	KPHS_04190	19.3768599900655	19.6840451471958	19.1349909500139	19.1973092634494	19.3793517372116	19.0722581018246	19.3723962151074	19.3861012153053	19.5203489779189	A0A0H3GMA7	KPHS_04190	Protein HflC
647	A0A0H3GMA8	thrB	17.6838452976241	17.2778209405847	17.4135651479386	16.7276393946591	16.5131406179528	16.6937754244813	16.4626303101764	15.8952403517719	16.4670596779025	A0A0H3GMA8	thrB	Homoserine kinase
648	A0A0H3GMB2	nsrR	14.9348638285383	14.6840632859025	14.0818500602446	14.3318551751693	13.8962967552685	14.1206115888792	14.5177272656461	14.7316495896259	14.9541918982541	A0A0H3GMB2	nsrR	HTH-type transcriptional repressor NsrR
649	A0A0H3GMB4	tal	22.9469905507774	22.914011406969	23.1251605582917	22.6538251077085	22.6556901558426	22.697938731584	22.8183574872539	22.8718516513677	22.9237653009769	A0A0H3GMB4	tal	Transaldolase
650	A0A0H3GMB7	kdsB	17.7155088660799	17.6351063836263	17.7560949929278	17.0734633803364	17.1449350432493	17.1768272748802	17.4027045420509	17.0891089201505	17.3275138605722	A0A0H3GMB7	kdsB	3-deoxy-manno-octulosonate cytidylyltransferase
651	A0A0H3GMB8	yaaI	10.299664715647	10.2846819867078	10.3892034278555	15.9584112665413	16.3935050527747	15.1156505715822	16.1018357624816	15.9356926377667	15.7946784570058	A0A0H3GMB8	yaaI	UPF0412 protein YaaI
652	A0A0H3GMC0	KPHS_04340	14.4279143759147	14.4544366569768	14.6443490146997	13.6674166978654	13.4820065781073	13.5494955029298	10.2277739446533	12.8238081451424	10.3456368330471	A0A0H3GMC0	KPHS_04340	L-ascorbate-specific enzyme IIB component of PTS
653	A0A0H3GMC2	KPHS_18300	17.8726801569143	17.8573291619785	17.9782446589924	17.3426896020263	17.2515284736983	17.3332263735548	17.7934464935382	17.7357742923712	17.9141664134675	A0A0H3GMC2	KPHS_18300	Chromosome segregation and condensation protein MukF
654	A0A0H3GMC6	KPHS_18350	18.9977903008121	18.9465942892017	19.1861446180351	18.5585626478354	18.5617856448308	18.5649429267409	18.7579608633556	18.8512340015457	18.7251740254569	A0A0H3GMC6	KPHS_18350	Enzyme
655	A0A0H3GMC8	KPHS_07330	16.3407535733233	16.4058593131384	16.0817711604733	16.3778914873127	16.2099331033802	15.1979611113912	16.3684183021761	16.2512778288032	10.3456368330471	A0A0H3GMC8	KPHS_07330	Peptidyl-prolyl cis-trans isomerase
656	A0A0H3GMD0	KPHS_18400	22.0243655727191	22.0243720260328	21.8814319309896	21.1694398739007	21.228990033222	21.4561582538025	21.6192020423959	21.6633116989336	21.708305869492	A0A0H3GMD0	KPHS_18400	Asparaginyl-tRNA synthetase
657	A0A0H3GMD2	KPHS_07380	13.9831621431316	14.252615785014	14.4990452189049	14.7131334285215	14.4179839465519	14.652952563475	14.0322665516224	14.3794086298638	14.2841723210528	A0A0H3GMD2	KPHS_07380	Transcriptional regulatory protein
658	A0A0H3GMD8	KPHS_23220	18.2775269455785	18.0027012552918	18.173439933748	17.5362485246384	17.2742437081459	17.3544527743012	17.5595087975314	17.5932688665503	17.8118005478229	A0A0H3GMD8	KPHS_23220	Oxidoreductase
659	A0A0H3GMD9	KPHS_04390	10.299664715647	15.1821457898961	10.3892034278555	14.0705530968807	14.8173675210152	14.7884926972136	15.6138491267642	15.310191078039	15.6716194213975	A0A0H3GMD9	KPHS_04390	Major facilitator superfamily (MFS) profile domain-containing protein
660	A0A0H3GME3	KPHS_04440	16.8692683183174	16.9025660238465	16.5262980015661	16.9298422938261	16.985893071851	16.8308882310986	16.9209678664992	17.0856796020349	16.8512981250306	A0A0H3GME3	KPHS_04440	Cell envelope opacity-associated protein A
661	A0A0H3GME5	zapC	14.1487268067296	14.3686118057303	14.1981143222076	13.565017038931	12.9163933857805	9.8248176681962	10.2277739446533	13.8898372447312	14.2489148342179	A0A0H3GME5	zapC	Cell division protein ZapC
662	A0A0H3GME8	carB	19.039578027271	19.0344138656156	19.1816087672899	18.7829164322778	18.7639230216448	18.7197360125918	19.3478668168052	19.3510969812837	19.5228351639404	A0A0H3GME8	carB	Carbamoyl phosphate synthase large chain
663	A0A0H3GMF0	KPHS_04540	10.299664715647	17.0853759954988	16.884091386219	17.8537639754134	17.8072263193157	18.0295885521637	17.294708513113	17.6481389056887	10.3456368330471	A0A0H3GMF0	KPHS_04540	YtfJ family protein
664	A0A0H3GMF1	apaH	16.3407555093576	16.096164832209	16.9425965837222	16.3215264184438	16.3824428688103	16.6884101883301	16.9750368752504	16.9552111875011	16.9344530535876	A0A0H3GMF1	apaH	Bis(5'-nucleosyl)-tetraphosphatase, symmetrical
665	A0A0H3GMF2	KPHS_18600	19.0964138441865	19.1824387508758	18.8881495801158	18.7448495188252	18.8793363753533	18.6429959649962	19.2345831704085	19.2377074653394	19.3457765255846	A0A0H3GMF2	KPHS_18600	Paraquat-inducible protein B
666	A0A0H3GMF5	KPHS_04590	19.6380809936563	19.7022291889036	19.5063077227416	19.6133331785529	19.7036713588779	19.4872195640924	20.0109056245474	20.1397506476855	20.3471191038601	A0A0H3GMF5	KPHS_04590	Autotransporter assembly complex protein TamB
667	A0A0H3GMF6	KPHS_04640	14.962027042497	14.8933362212507	15.2944481652583	15.5208904599508	15.8693744379926	15.8472138024281	14.4403712552755	14.6639240702254	14.7652940428259	A0A0H3GMF6	KPHS_04640	D-ribose transport system periplasmic binding component
668	A0A0H3GMF7	ompA	23.8203752529009	24.1164322935941	23.674810519105	23.4569575517235	23.7679469768491	23.3455284569609	24.3370584111376	24.4050938989761	24.5792493506775	A0A0H3GMF7	ompA	Outer membrane protein A
669	A0A0H3GMF8	lptD	17.7481501504888	17.8049584706907	17.5487	17.0743436243863	17.7140362629452	16.9484802506137	17.8485109954997	17.8133613462852	18.2427734900494	A0A0H3GMF8	lptD	LPS-assembly protein LptD
670	A0A0H3GMG0	fbp	19.5127744189744	19.5709159440626	19.6608750485018	20.1250462706832	20.0065982364601	20.1382438214599	20.3712751815532	20.6092355456052	20.5115057878016	A0A0H3GMG0	fbp	Fructose-1,6-bisphosphatase class 1
671	A0A0H3GMG2	KPHS_04740	18.3667369369305	18.252756293151	18.4332224059159	18.1512394068413	18.2009822424635	18.1696968331115	18.7433416041213	18.9559330406068	18.8887147281888	A0A0H3GMG2	KPHS_04740	UPF0307 protein KPHS_04740
672	A0A0H3GMG4	KPHS_18700	17.7549365405823	17.9377954070848	16.9029373794792	17.5953015647505	17.4486985957093	17.3658606885107	17.5654950925938	17.7976354690673	18.1586512523732	A0A0H3GMG4	KPHS_18700	DNA 3'-5' helicase
673	A0A0H3GMG6	zntB	16.2500557436852	16.4659	16.1963371527481	15.8307470123109	15.7250790670621	15.7141273822196	15.7224783344826	16.0324122867905	16.1558798286662	A0A0H3GMG6	zntB	Zinc transport protein ZntB
674	A0A0H3GMG7	KPHS_04790	16.6489246400605	16.7020528259227	16.5877653396096	16.232817935109	16.7809820214834	16.5666711127172	16.6964877512194	16.617530190759	17.1161015860719	A0A0H3GMG7	KPHS_04790	Cytoplasmic protein
675	A0A0H3GMG8	KPHS_04840	16.2658723366917	16.2538678196074	16.5116475843762	13.6235299039621	13.7814542823167	13.6279410277476	14.3571023401281	14.5261069012355	14.4681012510434	A0A0H3GMG8	KPHS_04840	DgaE family pyridoxal phosphate-dependent ammonia lyase
676	A0A0H3GMH6	KPHS_18800	15.9628121950252	15.7554697420113	16.4183128433053	16.7662110508453	16.7545586558061	16.7824990618108	15.3887042972317	15.4660069318402	15.6180010327139	A0A0H3GMH6	KPHS_18800	Extracellular solute-binding protein
677	A0A0H3GMH8	KPHS_04990	22.2080365364893	22.1864054450014	22.0245568312812	20.7689020997665	20.7501062363235	20.7097854786866	21.6239399598465	21.7968619866878	21.7465251790635	A0A0H3GMH8	KPHS_04990	Trehalose(Maltose)-specific PTS system components IIBC
678	A0A0H3GMI1	pyrB	18.3193770290203	18.279021317963	18.3796328540176	18.5557290049668	18.5042907888049	18.5703262511329	18.7854265047189	18.7353043323737	18.8785797762721	A0A0H3GMI1	pyrB	Aspartate carbamoyltransferase
679	A0A0H3GMI6	aroD	17.7788479464376	17.5907464415717	18.0575067297917	17.4344866572631	17.5234069451765	17.5379486525372	17.2832340205971	17.4394267574723	17.3709874385495	A0A0H3GMI6	aroD	3-dehydroquinate dehydratase
680	A0A0H3GMI7	KPHS_05140	15.6342155437173	15.6377631580506	15.831602086608	15.9201841797237	15.9031703196289	15.9022416466576	15.970820378112	15.8383493549251	15.6458182437378	A0A0H3GMI7	KPHS_05140	Hydroxylase for synthesis of 2-methylthio-cis-ribozeatin in tRNA
681	A0A0H3GMI8	KPHS_18900	13.1353811547791	13.8923273810542	12.8326396324779	13.452380064198	13.6363834305544	13.3383258277729	13.844541461031	13.7262261801562	14.4658231124997	A0A0H3GMI8	KPHS_18900	LysR-family transcriptional regulator
682	A0A0H3GMJ0	KPHS_05190	18.2452906084309	18.3292273720499	17.8697649978565	17.9849397438822	17.9904406368074	17.7991663674269	18.301003518953	18.3282475727755	18.2685436851297	A0A0H3GMJ0	KPHS_05190	Lipopolysaccharide export system permease protein LptF
683	A0A0H3GMJ2	leuC	17.3476872500907	17.2974413627641	17.5408764528453	15.8724393534742	16.1544871585159	16.1924152192715	16.1336717762368	16.5787119126922	16.6387214206895	A0A0H3GMJ2	leuC	3-isopropylmalate dehydratase large subunit
684	A0A0H3GMJ3	KPHS_18950	10.299664715647	15.5261398512647	14.4609182653848	15.6270227509024	15.2540540836228	15.8352693049222	15.8880078502212	15.9001019015699	10.3456368330471	A0A0H3GMJ3	KPHS_18950	Gamma-glutamyl-gamma-aminobutyrate hydrolase
685	A0A0H3GMJ5	KPHS_05240	16.0930513494169	15.6953880775689	15.8933850603891	17.0008864806236	16.5667369806539	16.7501915646427	15.105079577813	15.7520734510429	15.8785660128685	A0A0H3GMJ5	KPHS_05240	5-deoxy-glucuronate isomerase
686	A0A0H3GMJ7	iolG	16.9768400877869	16.6934777612196	16.7408537910075	19.3331063904008	19.3506181800985	19.3304404925543	17.340875849508	17.3730332412093	17.7014260428092	A0A0H3GMJ7	iolG	Inositol 2-dehydrogenase
687	A0A0H3GMJ8	KPHS_07980	16.876978702071	16.6987721378211	17.0680720389908	16.4752784696907	16.1580372144825	16.2309373902717	16.4433764256567	16.1695995164277	16.4226698504555	A0A0H3GMJ8	KPHS_07980	Acetolactate synthase
688	A0A0H3GMJ9	KPHS_19000	12.467810607337	12.7302260451475	12.0869327403788	14.898160148304	15.5533007475449	15.0163481906462	15.1569836223713	15.0522281609396	14.7541476208408	A0A0H3GMJ9	KPHS_19000	Short-chain dehydrogenase/reductase
689	A0A0H3GMK3	ftsL	16.4171707219744	16.3636246767318	16.0661720011904	15.8121895901722	15.993284097406	15.6973397456046	16.1575421156148	16.4804911861476	15.9136774122879	A0A0H3GMK3	ftsL	Cell division protein FtsL
690	A0A0H3GML0	murD	16.5774808583751	16.5994431809686	17.1655647972098	16.1471281653354	16.2644562645831	16.4718700944375	16.5757153028732	16.6521340944061	16.4481279800271	A0A0H3GML0	murD	UDP-N-acetylmuramoylalanine--D-glutamate ligase
691	A0A0H3GML2	KPHS_23870	16.3763028727945	16.6275935558402	16.8650389151031	17.3821028361675	17.6943690930021	17.0600853435289	17.9047751093056	16.7095424418784	17.9898751942546	A0A0H3GML2	KPHS_23870	Multidrug resistance efflux pump
692	A0A0H3GML4	KPHS_19150	16.527205065116	16.7916894271722	16.7225579365491	16.0008899751772	16.0275254453885	15.7904197737455	16.403815753403	16.5159387544282	16.6618595858423	A0A0H3GML4	KPHS_19150	Transcriptional regulator
693	A0A0H3GML6	ddl	17.6965866736872	17.7843397978089	17.9125876406559	17.7132635154743	17.7761432238639	17.8022907128255	17.5875659385196	17.660103810078	17.7157532857404	A0A0H3GML6	ddl	D-alanine--D-alanine ligase
694	A0A0H3GML8	KPHS_23920	17.5392915055909	17.5755293054244	17.180432288541	18.0121849030218	18.1796741696517	18.2841122592293	16.8509573285192	16.5602055447491	16.2578208879084	A0A0H3GML8	KPHS_23920	Glutamic dehyrogenase-like protein
695	A0A0H3GMM2	KPHS_05640	14.8685648492778	14.7729990489663	14.9422843684827	14.4141741153961	14.5581696882939	14.6777231613546	14.001614295832	14.0038828330812	13.9833886277721	A0A0H3GMM2	KPHS_05640	Beta-1,4-xylosidase, XynB
696	A0A0H3GMM5	KPHS_19250	15.9544757819092	15.8920711142693	16.0808464642088	16.663936545138	16.6698934553575	16.6414332261758	17.4266779757124	17.4260663197913	17.2320916233149	A0A0H3GMM5	KPHS_19250	Deferrochelatase
697	A0A0H3GMM6	zapD	18.4358877345156	18.2662613322588	18.5841537476077	17.6945795677412	17.4151673876719	17.8308981488193	18.3549791075494	18.162545891915	17.9770540557168	A0A0H3GMM6	zapD	Cell division protein ZapD
698	A0A0H3GMM8	KPHS_24020	15.2379506058768	15.5051103493577	16.0404878345875	15.0069030192659	15.2684448469356	15.1699171813153	14.6869098443391	15.0965333748581	14.8487873529069	A0A0H3GMM8	KPHS_24020	DUF218 domain-containing protein
699	A0A0H3GMM9	KPHS_19300	10.299664715647	10.2846819867078	10.3892034278555	12.4113355645185	12.2730061424756	12.5657450733484	10.2277739446533	12.3059469924476	10.3456368330471	A0A0H3GMM9	KPHS_19300	Cytoplasmic protein
700	A0A0H3GMN3	KPHS_08330	10.299664715647	10.2846819867078	10.3892034278555	15.6013105808674	15.7793453041426	15.2938193689801	13.8237851601919	13.0424371341544	14.409582634214	A0A0H3GMN3	KPHS_08330	Alpha-N-arabinofuranosidase 2
701	A0A0H3GMN4	KPHS_05790	18.7016646956355	18.5713058883838	18.3672527597195	19.2607351764048	19.3749185091512	19.3787233758482	18.9202531293316	18.9567206789375	19.4067237664338	A0A0H3GMN4	KPHS_05790	Outer membrane lipoprotein Blc
702	A0A0H3GMN5	KPHS_24120	10.299664715647	10.2846819867078	10.3892034278555	11.4138718493186	11.2247805358509	11.6128349808829	12.1432103633932	12.8032924780106	12.8355912077834	A0A0H3GMN5	KPHS_24120	Uncharacterized protein
703	A0A0H3GMN6	KPHS_08380	22.1879987878925	22.0428921092474	22.2086607198691	22.1023254467184	22.0523157084883	22.0689804198983	22.8550900331119	22.9648305470416	23.051379479909	A0A0H3GMN6	KPHS_08380	Pyruvate dehydrogenase E1 component
704	A0A0H3GMN7	KPHS_05840	14.0429204130591	12.813215333638	13.1798078638143	9.81162011390804	14.845991951549	14.7213703304009	14.5639984848143	14.607380298715	15.0318109534594	A0A0H3GMN7	KPHS_05840	Copper/silver efflux system outer membrane protein CusC
705	A0A0H3GMN8	KPHS_24170	14.4136943816197	14.6329611818949	14.4001728764112	14.0592019201062	14.2234028421677	14.0293750845415	14.4768180534348	14.3371385541645	10.3456368330471	A0A0H3GMN8	KPHS_24170	DNA-binding transcriptional repressor MalI
706	A0A0H3GMN9	KPHS_08430	16.5175313276505	15.3295489235696	16.4528841924528	15.2308306077455	15.3453958048921	15.1976750158842	15.4181422439805	15.5367517939059	14.9174722545332	A0A0H3GMN9	KPHS_08430	DUF3300 domain-containing protein
707	A0A0H3GMP0	KPHS_05890	10.299664715647	10.2846819867078	10.3892034278555	16.4141583706651	16.5024783288946	16.5080722003522	16.5852853689444	16.5722581166801	16.3463415840216	A0A0H3GMP0	KPHS_05890	GCN5-related N-acetyltransferase
708	A0A0H3GMP2	tus	18.6841505190636	18.6349149751007	18.7556508296317	17.1295107059305	17.258028885113	17.1031794486566	17.6409730222555	16.9475226633051	17.2732848430831	A0A0H3GMP2	tus	DNA replication terminus site-binding protein
709	A0A0H3GMP3	speE	18.4556304907999	18.172509863225	18.5009093139992	18.1070561839148	18.1111940547929	18.0910029598312	18.0568049893838	18.0189483063083	17.6718053303972	A0A0H3GMP3	speE	Polyamine aminopropyltransferase
710	A0A0H3GMP4	KPHS_05940	13.8188547059477	13.8728065899272	13.5046489407967	15.8592228083997	15.8249241836187	15.748401101215	14.1488179212493	14.039674468775	14.0719722436356	A0A0H3GMP4	KPHS_05940	ABC-type multidrug transport system ATPase and permease component
711	A0A0H3GMP8	KPHS_24270	14.3543346432588	14.7071479535606	14.9798963638782	16.2703749144642	16.2858757254452	16.4597091788135	16.4060514537624	16.4141471862274	16.743005147784	A0A0H3GMP8	KPHS_24270	Dihydromonapterin reductase
712	A0A0H3GMQ0	KPHS_08580	18.8787765418703	19.0050758475788	18.2395211829056	18.8852614832514	18.9764065405413	18.9504010103606	19.5270293577907	19.5981050145633	19.0980643568365	A0A0H3GMQ0	KPHS_08580	Glucose dehydrogenase
713	A0A0H3GMQ2	KPHS_06040	10.299664715647	13.8727323840371	12.9399821714637	13.815789138665	13.6180036262635	13.5286806196801	13.8119499196346	14.0252815878967	14.1655758124844	A0A0H3GMQ2	KPHS_06040	Aminotransferase, class I and II
714	A0A0H3GMQ8	KPHS_06140	15.8251484033005	15.6828938498505	15.4199595470118	15.5139266694131	15.4465706287374	15.4805801090932	15.3772021587229	15.2694147517721	14.6749273205366	A0A0H3GMQ8	KPHS_06140	Transmembrane protein
715	A0A0H3GMQ9	panB	19.106315647236	19.1088241301239	19.4213053508859	18.4119428407439	18.1972981923645	18.3361885681946	18.7790856485628	18.7110676158453	18.567289808616	A0A0H3GMQ9	panB	3-methyl-2-oxobutanoate hydroxymethyltransferase
716	A0A0H3GMR0	mdoH	18.4359964796898	18.6511525695792	18.1470362632704	17.7110173029821	17.5381385325148	17.5189661124608	18.5609958426375	18.6226968038997	18.8148290863522	A0A0H3GMR0	mdoH	Glucans biosynthesis glucosyltransferase H
717	A0A0H3GMR2	KPHS_06190	22.031879624419	22.1963665527584	21.7758777938329	21.0688629542235	21.3884681982073	20.9626718207448	22.4719366561513	22.5763009105331	22.5115049553395	A0A0H3GMR2	KPHS_06190	Porin
718	A0A0H3GMR4	sfsA	16.4630853224463	16.7295968818924	17.0646835870517	16.500977466189	16.6003116251847	16.5885405772764	17.2699854733087	17.2983746397662	17.2119853731841	A0A0H3GMR4	sfsA	Sugar fermentation stimulation protein homolog
719	A0A0H3GMS2	KPHS_19550	16.2544239570815	16.6325088913208	15.667361297143	17.2123270549441	16.7527144365215	16.8490033438768	16.3535083340254	16.1936369588126	16.2599024978182	A0A0H3GMS2	KPHS_19550	[ribosomal protein uS5]-alanine N-acetyltransferase
720	A0A0H3GMS4	KPHS_06340	10.299664715647	10.2846819867078	13.6082223108205	13.1035338087021	12.8686118800423	12.8383834217141	10.2277739446533	10.2958094542839	10.3456368330471	A0A0H3GMS4	KPHS_06340	4-hydroxyphenylacetate degradation bifunctional isomerase/decarboxylase C-terminal subunit
721	A0A0H3GMS6	KPHS_19600	14.8071991020637	10.2846819867078	10.3892034278555	14.3822973247516	14.7373294416277	14.4495960933335	10.2277739446533	10.2958094542839	10.3456368330471	A0A0H3GMS6	KPHS_19600	LysR-family transcriptional regulator
722	A0A0H3GMS9	KPHS_19650	18.0023871985644	17.9196694659533	18.1636620603214	17.7845030573172	17.8225053873725	18.1825903057799	18.3179721685821	18.6515909362727	18.4023470311293	A0A0H3GMS9	KPHS_19650	Large ribosomal RNA subunit accumulation protein YceD
723	A0A0H3GMT0	KPHS_06440	14.6145187957658	14.5139260769288	15.2595084109382	14.3625546039584	14.3553995388432	14.4643505960365	14.1296540000133	14.2380485796149	13.8369725924356	A0A0H3GMT0	KPHS_06440	Uncharacterized protein
724	A0A0H3GMT2	KPHS_19700	22.0356220251338	21.9039157333252	22.1214183445042	21.4865021177732	21.5052352311522	21.4601713151927	21.9637314653947	21.9745853077049	22.1721317995843	A0A0H3GMT2	KPHS_19700	3-oxoacyl-[acyl-carrier-protein] reductase
725	A0A0H3GMT3	KPHS_06490	13.8465850817362	10.2846819867078	13.4843165314694	13.8353199193727	13.7361234203889	13.7063592663403	13.5446573888592	12.9070230962079	12.5725776881894	A0A0H3GMT3	KPHS_06490	N-acetyltransferase
726	A0A0H3GMT6	tmk	16.8917881006868	16.6493892801161	17.1258180337621	16.4139484515959	16.3767715719685	16.4315348203222	16.876567972175	16.9383390010902	16.9441154966626	A0A0H3GMT6	tmk	Thymidylate kinase
727	A0A0H3GMT9	hemL	19.1946283358977	19.0154688706543	19.3461279759656	19.158816726656	19.2188514140723	19.2984817894194	19.6277545056296	19.6834830671901	19.867577392267	A0A0H3GMT9	hemL	Glutamate-1-semialdehyde 2,1-aminomutase
728	A0A0H3GMU1	KPHS_19800	15.0248195675202	15.8762344277514	16.2693103797556	16.0417121376765	15.9382201523699	16.0960369315525	16.4459079317985	16.3671946234216	15.8720641434904	A0A0H3GMU1	KPHS_19800	DUF1425 domain-containing protein
729	A0A0H3GMU3	KPHS_24370	18.8192778460194	18.8346267300919	18.8779826038086	18.2831668237691	18.2659910772249	18.2318931333528	18.9439939842494	18.6881745032123	18.3324323518499	A0A0H3GMU3	KPHS_24370	Fumarate and nitrate reduction regulatory protein
730	A0A0H3GMU4	mtnN	19.096353642965	18.8027728073459	18.9275466965393	18.9801357692155	19.0815052444334	19.2766914361869	19.025242637579	18.9499234013075	18.9360448079564	A0A0H3GMU4	mtnN	5'-methylthioadenosine/S-adenosylhomocysteine nucleosidase
731	A0A0H3GMU6	KPHS_19850	19.3815562755675	19.3908095771882	18.8940541225701	18.5962298384071	18.4508176456595	18.4742881194353	19.4461861763144	19.6003224769041	19.8528668957943	A0A0H3GMU6	KPHS_19850	Respiratory NADH dehydrogenase
732	A0A0H3GMU7	KPHS_06640	15.5610491316003	14.9898501950428	15.9090743045479	14.5994242025035	14.7217381303678	14.6016048705293	16.0515849092476	15.496607309407	14.767460689922	A0A0H3GMU7	KPHS_06640	Outer membrane protein
733	A0A0H3GMU8	KPHS_24420	15.5952279474862	15.7730075614399	15.9185181258978	16.0975516783181	15.8391815602304	15.9867882031096	16.5082266273709	16.2990763858692	16.7051741519911	A0A0H3GMU8	KPHS_24420	Aminobenzoyl-glutamate utilization protein
734	A0A0H3GMV1	dapD	22.7076074488842	22.6449279977302	22.7615222651054	21.9005643963483	21.925099318565	21.8931306185656	22.1882579975093	22.2107993418472	22.1964963421041	A0A0H3GMV1	dapD	2,3,4,5-tetrahydropyridine-2,6-dicarboxylate N-succinyltransferase
735	A0A0H3GMV4	mfd	17.5715240127643	17.7015262066421	17.3217021889795	17.0525625153806	16.9219268199396	16.8939375306025	17.490563823554	17.3809135733185	17.7427480180294	A0A0H3GMV4	mfd	Transcription-repair-coupling factor
736	A0A0H3GMV7	KPHS_06740	16.0580157827924	10.2846819867078	16.0190598915381	15.1599057963759	16.1701411552148	15.8418396936002	10.2277739446533	10.2958094542839	10.3456368330471	A0A0H3GMV7	KPHS_06740	YbaK/aminoacyl-tRNA synthetase-associated domain-containing protein
737	A0A0H3GMV8	pyrH	20.7560484768939	20.8628109587832	20.8273250021461	20.5325498507307	20.3968320857024	20.4840184447768	20.1656912205405	20.9862047736459	21.2835533811442	A0A0H3GMV8	pyrH	Uridylate kinase
738	A0A0H3GMV9	nagK	17.4709998583709	17.3627455780023	17.8206336038151	17.2698747899619	17.2341888762255	17.5777595796575	17.4937976933328	17.7541728027169	17.8164362022602	A0A0H3GMV9	nagK	N-acetyl-D-glucosamine kinase
739	A0A0H3GMW0	KPHS_24570	17.4487891656272	17.5450622872497	17.6370987092809	16.0672465444841	16.0645940902611	15.9627273784967	17.0433712177335	17.0457754611158	17.2890945018839	A0A0H3GMW0	KPHS_24570	NADH:flavin oxidoreductase
740	A0A0H3GMW3	KPHS_09230	18.3954469221812	18.592030795613	18.337040902231	17.9455215349666	18.052137544738	18.0255341209893	18.4283300230836	18.397488704034	17.942088054766	A0A0H3GMW3	KPHS_09230	Zinc metalloprotease
741	A0A0H3GMW5	KPHS_24620	19.6752746631949	19.7123758157983	19.8668979455954	19.5121887293826	19.4164710573542	19.5388020008642	18.3680062591742	18.1744309158302	18.237501486443	A0A0H3GMW5	KPHS_24620	SIS domain-containing protein
742	A0A0H3GMW6	prfC	18.6027776560774	18.5162174604563	18.8172322742328	18.1273877456552	18.1321360406918	18.1508472473307	18.6670705343549	18.8371056605264	18.6951705032964	A0A0H3GMW6	prfC	Peptide chain release factor 3
743	A0A0H3GMW8	lpxA	17.7905609818092	17.8417082855592	17.3902265766941	17.1117595784149	17.4097557735334	17.6727195026812	17.1656899217434	17.8032865656778	17.5086341917285	A0A0H3GMW8	lpxA	Acyl-[acyl-carrier-protein]--UDP-N-acetylglucosamine O-acyltransferase
744	A0A0H3GMX1	KPHS_06890	17.3334361907255	17.4630666783534	17.1606836402674	17.4296082288108	17.561139858221	17.375405393923	17.1020118178758	16.9706660492571	16.9970202856356	A0A0H3GMX1	KPHS_06890	Nucleoside permease
745	A0A0H3GMX2	pepT	19.9010001888926	19.8480780476932	20.0734962741648	19.491168503745	19.5815382633096	19.457881625994	19.5299907733758	19.5038583183361	19.2392797253251	A0A0H3GMX2	pepT	Peptidase T
746	A0A0H3GMX3	KPHS_09330	15.8461486858063	16.1918229301292	15.8543342108765	15.3419836257142	15.1206887100848	15.179738147859	15.413883378032	15.7018749995571	15.5581377953586	A0A0H3GMX3	KPHS_09330	Lysine decarboxylase 2, constitutive
747	A0A0H3GMX6	lplA	16.4411018944358	16.4547518194615	16.4767502749448	15.8357293962843	15.7233201871206	15.9203624447325	15.8247126183746	16.2053767170461	15.8357364083883	A0A0H3GMX6	lplA	Lipoate-protein ligase A
748	A0A0H3GMX7	KPHS_20150	17.7148218577616	18.436794277068	17.8751158529408	18.3965406676192	18.3382884647805	18.2987435588445	17.7284107852365	10.2958094542839	18.1460736430033	A0A0H3GMX7	KPHS_20150	Cupin domain protein
749	A0A0H3GMX9	ettA	21.0130209818585	20.7410657598774	21.1251611190735	20.5097098864265	20.3372	20.4359241833012	20.325471528302	20.4393106694119	20.6388850004793	A0A0H3GMX9	ettA	Energy-dependent translational throttle protein EttA
750	A0A0H3GMY0	KPHS_24770	14.4349757833584	14.1571124515785	14.5717083527156	13.9859153959061	13.9741923617894	13.8921972001559	14.2321415380892	14.5273629271462	14.1947786661012	A0A0H3GMY0	KPHS_24770	Serine protease
751	A0A0H3GMY1	KPHS_20200	14.8672052483329	14.8874508890762	15.2734366631467	13.8970003204235	13.4748648085141	14.2419948303727	14.6559362459048	14.9700195704401	14.7472215690014	A0A0H3GMY1	KPHS_20200	Pseudouridine synthase
752	A0A0H3GMY2	KPHS_24820	15.6361	16.0150018798175	16.3027310182964	15.8837805225367	15.774352086302	16.0862422119881	16.1899201392441	16.170399355812	16.3411137249796	A0A0H3GMY2	KPHS_24820	Thermostable carboxypeptidase 1
753	A0A0H3GMY3	KPHS_07040	18.8853716508614	18.7857585337034	18.9708264868961	18.3876321027148	18.3593077389421	18.4229115849404	18.6870032962936	18.9747808946166	18.7252735496496	A0A0H3GMY3	KPHS_07040	Right origin-binding protein
754	A0A0H3GMY8	KPHS_07090	20.2760558940373	20.3470463268961	20.498488773221	20.2312456034111	20.2476061678092	20.299235592339	20.3370594932685	20.3935070161614	20.3093171041718	A0A0H3GMY8	KPHS_07090	Two-component response regulator
755	A0A0H3GMY9	KPHS_20300	10.299664715647	10.2846819867078	10.3892034278555	16.6498444852124	16.9137535206862	16.8770442773145	15.6387559219339	15.7089471805341	15.8216844153231	A0A0H3GMY9	KPHS_20300	Structural protein
756	A0A0H3GMZ1	KPHS_24920	15.2457383738603	15.9363316250348	15.5044841470688	13.7824921946372	14.1822233577998	14.0987018130794	15.1516345566281	10.2958094542839	14.9545524302831	A0A0H3GMZ1	KPHS_24920	Dimethyl sulfoxide reductase, major subunit
757	A0A0H3GMZ2	KPHS_07140	17.9959412869643	17.9477489633565	18.0227599602685	17.307469198981	17.310562934678	17.227786167281	17.5869681811972	17.6963578881772	17.6213599831378	A0A0H3GMZ2	KPHS_07140	Threonine synthase
758	A0A0H3GMZ6	KPHS_20400	14.6501078642779	14.5611929805297	15.0594933263581	14.5738287820314	14.4799624771594	14.6710684379932	14.6170617620147	14.6691250865074	14.7197	A0A0H3GMZ6	KPHS_20400	Carboxylyase-related protein
759	A0A0H3GMZ7	KPHS_07190	18.5010783815775	18.2708188663812	18.4851906691448	18.3089834095515	18.3273741208163	18.3641312547376	18.7075645845984	18.759335633558	18.6012447880195	A0A0H3GMZ7	KPHS_07190	Molybdenum cofactor biosynthesis protein
760	A0A0H3GMZ9	KPHS_25020	20.4431657414188	20.3230008729735	20.5213891571506	19.9324013358723	19.9279884629721	19.8631367938138	20.3370594932685	20.2337267084025	20.4549223038332	A0A0H3GMZ9	KPHS_25020	NADP-dependent 3-hydroxy acid dehydrogenase YdfG
761	A0A0H3GN02	dnaK	22.9005456983574	22.8544468614528	23.1063507109701	22.3279855450445	22.4359089766363	22.3734594940277	22.9878230819139	23.0091653403527	23.1861045649054	A0A0H3GN02	dnaK	Chaperone protein DnaK
762	A0A0H3GN07	KPHS_07290	21.7695945506909	22.1830697332096	20.1006518067603	20.3813858608397	20.3285261127464	20.2162462807284	21.3312765658559	21.5000060142585	21.683894211715	A0A0H3GN07	KPHS_07290	Small ribosomal subunit protein bS20
763	A0A0H3GN08	KPHS_25120	10.299664715647	10.2846819867078	10.3892034278555	14.8592	14.9829576702111	14.6049401212516	13.3145668108071	10.2958094542839	10.3456368330471	A0A0H3GN08	KPHS_25120	Competence damage-inducible protein A
764	A0A0H3GN09	KPHS_20550	16.9701348317966	16.5559026644534	16.8217306713426	15.9701556815599	16.123727973003	16.0420729410811	16.0914080261412	16.1401686933539	16.1879731947427	A0A0H3GN09	KPHS_20550	Uncharacterized protein
765	A0A0H3GN11	rcsF	20.4204456828141	20.4394102710839	20.0877525473116	20.2680041300045	20.2568246919479	20.1382438214599	20.7806658392014	20.7430912035559	20.811065861545	A0A0H3GN11	rcsF	Outer membrane lipoprotein RcsF
766	A0A0H3GN12	KPHS_25170	11.585282765914	10.2846819867078	12.2286936815458	9.81162011390804	9.81870287158063	9.8248176681962	10.2277739446533	10.2958094542839	10.3456368330471	A0A0H3GN12	KPHS_25170	Epimerase/isomerase
767	A0A0H3GN13	ispH	16.4461191163759	16.263196428285	16.9547479143915	15.9663171037028	16.0809	16.175664091651	16.8452687211752	16.8591585140102	16.4611622360036	A0A0H3GN13	ispH	4-hydroxy-3-methylbut-2-enyl diphosphate reductase
768	A0A0H3GN14	KPHS_20600	15.7955813558067	15.8859101371326	16.1342334739142	15.1721803336671	15.0429118476965	14.6281875920544	15.9073916282023	15.7798404823387	15.4609654870819	A0A0H3GN14	KPHS_20600	YbaK/aminoacyl-tRNA synthetase-associated domain-containing protein
769	A0A0H3GN15	KPHS_09480	17.0606159197933	16.9741379174261	17.4489124366602	16.9759069086848	17.1362818111461	17.1398849543873	17.0887256610146	17.0251013555912	17.1801684574119	A0A0H3GN15	KPHS_09480	2,5-diketo-D-gluconate reductase B
770	A0A0H3GN17	KPHS_25220	20.1296665422449	20.1696502320662	20.5099844028964	20.6830414024333	20.7566195403414	20.8138084963295	20.7288269387328	20.7430912035559	20.6080789756294	A0A0H3GN17	KPHS_25220	Beta-lactamase
771	A0A0H3GN21	KPHS_25270	20.8440449041877	20.776910936552	20.9250216158503	16.958956338808	16.6291754366823	16.9964095294389	10.2277739446533	10.2958094542839	12.5117220464177	A0A0H3GN21	KPHS_25270	beta-galactosidase
772	A0A0H3GN24	KPHS_20700	17.5810533536913	17.5178156353124	17.2925196332102	17.4154041361221	17.0756	17.0797164370692	17.5402449594546	17.5069138442418	18.0459954085101	A0A0H3GN24	KPHS_20700	LysR-family transcriptional regulator
773	A0A0H3GN25	KPHS_09580	13.2345486704527	13.3090366983429	12.0783358013803	14.8543732539928	14.8109451326742	15.0839637117958	14.5326716273765	14.767244047108	14.4605719087558	A0A0H3GN25	KPHS_09580	LysR family transcriptional regulator
774	A0A0H3GN26	KPHS_25320	16.4465239874368	16.3769322436886	16.4181664224894	15.0775113780679	14.9505641492669	15.167330496101	15.2229091786483	15.4059356579044	15.4932103349031	A0A0H3GN26	KPHS_25320	DUF4177 domain-containing protein
775	A0A0H3GN28	dapB	19.5013793558956	19.5041914976088	19.8546043786777	18.9892875516398	18.9597190006363	18.9550723197326	18.9391328066361	18.9690055750078	19.2334325343263	A0A0H3GN28	dapB	4-hydroxy-tetrahydrodipicolinate reductase
776	A0A0H3GN29	KPHS_20750	14.6000789461796	14.8385881472592	14.7788	16.6790719402058	16.5027139225656	16.7807955072443	15.2478951207746	15.4127481659491	15.2326475315795	A0A0H3GN29	KPHS_20750	UPF0229 protein KPHS_20750
777	A0A0H3GN30	KPHS_25370	14.8956546374895	14.7572882819592	15.343405555462	13.5374835820632	13.3364468478527	14.1021377745598	10.2277739446533	10.2958094542839	10.3456368330471	A0A0H3GN30	KPHS_25370	5-methyltetrahydropteroyltriglutamate--homocysteine methyltransferase
778	A0A0H3GN31	KPHS_09630	17.2264431497034	17.3441807512264	17.196184590436	16.4174082164448	16.2145	16.3529340900418	16.4920738657583	16.4444669664569	16.7151752116289	A0A0H3GN31	KPHS_09630	Amidotransferase
779	A0A0H3GN34	KPHS_20800	24.4233042630888	24.3721618845982	24.5688770153679	23.5438349965884	23.5415190559745	23.5663704113369	24.2477910776453	24.3611505536197	24.4035220717425	A0A0H3GN34	KPHS_20800	Glyceraldehyde-3-phosphate dehydrogenase
780	A0A0H3GN35	nqrD	14.892456586651	15.2153050709124	14.9147673930273	15.237186377793	15.5962734834233	15.2179	15.4674313150373	15.9860706846137	15.3657461474743	A0A0H3GN35	nqrD	Na(+)-translocating NADH-quinone reductase subunit D
781	A0A0H3GN38	apaG	17.4496242274914	17.6531019735854	17.9598401541959	17.4509752945252	17.4704415025041	17.7670889820572	17.571974567117	17.6343027241341	17.490822031575	A0A0H3GN38	apaG	Protein ApaG
782	A0A0H3GN39	dinB	10.299664715647	10.6485319393698	10.3892034278555	11.2535580868436	9.81870287158063	9.8248176681962	10.8322745698681	11.7507197123113	11.6795824088989	A0A0H3GN39	dinB	DNA polymerase IV
783	A0A0H3GN40	KPHS_20850	10.299664715647	10.2846819867078	10.3892034278555	15.0662417470209	14.7808572887217	15.1263930439122	13.7199144168242	14.1336816495152	10.3456368330471	A0A0H3GN40	KPHS_20850	Zinc-binding dehydrogenase family oxidoreductase
784	A0A0H3GN42	crl	17.7141345221354	17.4841844178109	17.6604934221742	18.2699364086405	18.3818261828898	18.5537310907449	17.9382718170325	17.762989448395	17.7850214868861	A0A0H3GN42	crl	Sigma factor-binding protein Crl
785	A0A0H3GN44	djlA	17.4937882020214	17.5871166935025	17.2655369117246	16.962970575386	17.1265307461875	17.0892668871651	17.8499999986665	18.0327230763081	18.0158817823834	A0A0H3GN44	djlA	Co-chaperone protein DjlA
786	A0A0H3GN45	KPHS_20900	10.299664715647	10.2846819867078	10.3892034278555	12.2068333152371	11.7254786300024	12.0320168049767	12.5072921772374	12.8655141988606	12.875256955175	A0A0H3GN45	KPHS_20900	Sugar kinase
787	A0A0H3GN46	KPHS_25520	15.5166249946336	15.2404583208794	15.8271182393912	14.869481959302	15.0124469829231	14.7894851370556	14.6601109805336	15.4159847854977	14.9082766094568	A0A0H3GN46	KPHS_25520	Oxidoreductase
788	A0A0H3GN47	lhgD	14.4228680802605	13.1153053569576	14.5127067115654	15.5334213989375	15.5415811200463	16.0689994989178	14.534547354532	14.0348036663864	13.8515674958027	A0A0H3GN47	lhgD	L-2-hydroxyglutarate dehydrogenase
789	A0A0H3GN49	KPHS_07690	15.6851268044649	15.5774998101593	15.6961054626806	15.0468031799618	15.398034275939	15.0748269510743	15.7303566176603	15.4952235921724	15.4018480445625	A0A0H3GN49	KPHS_07690	Apo-citrate lyase phosphoribosyl-dephospho-CoA transferase
790	A0A0H3GN50	KPHS_20950	17.7319808696219	17.5591292379972	18.0219315466968	16.6965656810879	16.6313091815944	16.9159652753957	17.4278315732219	17.418054317815	16.8537793314918	A0A0H3GN50	KPHS_20950	asparaginase
791	A0A0H3GN54	araA	12.8497405261238	13.3967047862319	15.1248709190638	15.8079121698699	16.1992	16.0504975239579	15.0939193160818	15.2403688464161	10.3456368330471	A0A0H3GN54	araA	L-arabinose isomerase
792	A0A0H3GN55	ldh	15.2883575754927	16.0144134173283	15.7951094376753	16.9206182933483	16.9139959449967	16.952424063192	17.3903354203336	17.239795336911	17.4454165987063	A0A0H3GN55	ldh	L-lactate dehydrogenase
793	A0A0H3GN56	KPHS_21000	19.0964167108487	19.069600760616	19.3684000757174	19.8377645393649	19.916400498005	19.8752096160109	17.9374559886519	17.9120442410866	18.0639952571236	A0A0H3GN56	KPHS_21000	Acid phosphatase
794	A0A0H3GN57	KPHS_09930	13.4160307885511	13.390651002193	13.4483298210601	14.0944129379904	14.0411407103808	13.8791425682292	13.6472823070892	14.1295031309369	14.0980312635143	A0A0H3GN57	KPHS_09930	Phospho-2-dehydro-3-deoxyheptonate aldolase
795	A0A0H3GN59	KPHS_25670	15.0143657182712	14.8929024482476	10.3892034278555	14.833900532196	14.6166431502152	14.7752357457156	15.6000188801008	15.7587193838563	16.0190252646169	A0A0H3GN59	KPHS_25670	DUF4186 domain-containing protein
796	A0A0H3GN60	KPHS_07790	14.7899286738837	15.1938651595027	14.6589956556087	14.5088887007994	14.4518795391135	14.4646318794667	15.3375457759327	15.3481724005471	15.5418588006936	A0A0H3GN60	KPHS_07790	Thiamine transport system ATP-binding component
797	A0A0H3GN61	KPHS_21050	19.3439155194725	19.3153220733768	19.5186431553853	17.9766355288741	17.7883650464137	17.9285005105101	18.1397812954253	18.1662388249232	18.1279	A0A0H3GN61	KPHS_21050	Glutamate dehydrogenase
798	A0A0H3GN71	KPHS_07890	11.622650327649	10.2846819867078	12.0356613016697	10.6042078066573	11.5115	11.1312651650975	10.2277739446533	10.2958094542839	11.8936346560657	A0A0H3GN71	KPHS_07890	MFS family transporter
799	A0A0H3GN73	KPHS_25820	10.299664715647	15.1127852355778	15.2232500659482	17.2221690927338	17.2377167147327	17.1188287545808	17.1737464766085	16.9778725383302	17.9248254599174	A0A0H3GN73	KPHS_25820	LysR family transcriptional regulator
800	A0A0H3GN75	leuB	17.2964117839456	16.9213168226402	17.5309259237848	16.3190762717319	16.4720635195756	16.5135078119287	16.2479599418102	16.1958973560521	15.744190373771	A0A0H3GN75	leuB	3-isopropylmalate dehydrogenase
801	A0A0H3GN76	astD	10.299664715647	10.2846819867078	10.3892034278555	12.7505830294905	12.6663348743113	11.8239185133559	11.6241208638273	10.2958094542839	10.3456368330471	A0A0H3GN76	astD	N-succinylglutamate 5-semialdehyde dehydrogenase
802	A0A0H3GN77	KPHS_10130	10.299664715647	10.2846819867078	10.3892034278555	13.1762301878002	13.3423894266618	13.2963385220308	14.8908914431825	14.6992448459621	14.6844340729773	A0A0H3GN77	KPHS_10130	Site specific integrase
803	A0A0H3GN78	KPHS_25870	12.0042982418169	11.9706599691842	12.2606151724237	11.1024843164741	10.7168203924445	10.981581432769	12.2191427501019	11.6417812424416	10.3456368330471	A0A0H3GN78	KPHS_25870	Lipoprotein
804	A0A0H3GN79	KPHS_07990	15.7884133701906	16.0233083704434	15.241910152828	15.7052507982916	15.6735173083668	15.6770987892157	15.3279292304597	15.3062333462277	15.5825584493015	A0A0H3GN79	KPHS_07990	Acetolactate synthase small subunit
805	A0A0H3GN82	KPHS_10180	13.8772243534604	14.2638311671438	13.8565576140157	12.435565338826	11.6173826578375	11.6197365194248	10.2277739446533	13.1911760003251	10.3456368330471	A0A0H3GN82	KPHS_10180	Lipoprotein
806	A0A0H3GN85	ftsI	18.0662120636273	18.0904956531819	17.6411692477652	17.423573254009	17.3395558648029	17.2943301671066	17.8336667154189	17.9096576805234	17.8766579511621	A0A0H3GN85	ftsI	Peptidoglycan D,D-transpeptidase FtsI
807	A0A0H3GN86	KPHS_25920	10.299664715647	13.1778174630184	13.1079208250354	13.9386812322777	14.0808949803918	13.2872998156022	14.4451285625665	13.9145086034375	14.2690185158041	A0A0H3GN86	KPHS_25920	AraC-type regulatory protein
808	A0A0H3GN87	KPHS_21300	15.7476143332648	15.7431799871998	16.0546636438717	17.6577778109864	17.4403076579701	17.6035207928543	15.0392751484164	15.4053892650124	15.0412827402493	A0A0H3GN87	KPHS_21300	PEP-dependent phosphotransferase enzyme II
809	A0A0H3GN91	chbG	12.5982895644395	13.223990440116	13.9207716376118	13.7585870483551	14.113665730476	14.4629587147866	12.7347345063888	12.7890100034999	10.3456368330471	A0A0H3GN91	chbG	Chitooligosaccharide deacetylase
810	A0A0H3GN92	ftsW	17.5182864573241	17.5916967327957	16.9133219759601	16.9702431273943	17.0414019077414	16.8633780312998	17.4880130788017	17.7288710799901	17.8085163543589	A0A0H3GN92	ftsW	Probable peptidoglycan glycosyltransferase FtsW
811	A0A0H3GN94	ftsQ	17.2030767616234	17.3166231857208	16.8434855070702	16.7114710959398	16.8896064890792	16.7726295688253	17.4601025669327	17.1418341134905	16.3534537781797	A0A0H3GN94	ftsQ	Cell division protein FtsQ
812	A0A0H3GN96	KPHS_21400	13.8390829326642	14.0072751584242	13.7901968142758	12.7795231842165	12.7112223443551	13.0937176569896	12.7847771759915	13.2630475114314	14.4563571403871	A0A0H3GN96	KPHS_21400	2-deoxy-D-gluconate 3-dehydrogenase
813	A0A0H3GN97	KPHS_26020	14.5875569455046	14.3534066279889	10.3892034278555	13.5717508603202	13.3051786900173	13.944542131178	14.0013626296492	15.0808324565858	14.4677132694169	A0A0H3GN97	KPHS_26020	HipA family toxin-antitoxin system
814	A0A0H3GNA1	yciB	10.299664715647	10.2846819867078	10.3892034278555	15.5092375581567	15.7205019377722	15.5754445137859	16.8304695776206	16.6932262199776	16.7790332873561	A0A0H3GNA1	yciB	Inner membrane-spanning protein YciB
815	A0A0H3GNA4	coaE	15.3285320381346	15.1273026226335	15.5342858332707	15.0467422547684	15.1228457459094	15.0802104846414	14.8243701603175	15.3205277817736	15.3765139657848	A0A0H3GNA4	coaE	Dephospho-CoA kinase
816	A0A0H3GNA7	KPHS_10480	15.9058687546127	15.9836103434055	16.5996398097927	16.6937043789859	16.6535473487999	16.6759640806276	16.2121803536789	16.2982453872696	16.3676091518117	A0A0H3GNA7	KPHS_10480	Homocysteine methyltransferase
817	A0A0H3GNA8	KPHS_21500	13.1264514909417	13.2099243639562	10.3892034278555	11.2684033044747	12.1054579946141	9.8248176681962	10.2277739446533	12.3616901333248	13.2210360910307	A0A0H3GNA8	KPHS_21500	Catecholate siderophore receptor Fiu
818	A0A0H3GNB2	KPHS_21550	10.299664715647	10.2846819867078	10.3892034278555	11.7348792432657	11.4199465160365	9.8248176681962	12.6360266736806	11.8483648391646	10.3456368330471	A0A0H3GNB2	KPHS_21550	Transcriptional regulatory protein
819	A0A0H3GNB4	KPHS_08340	10.299664715647	10.2846819867078	12.2091550023382	13.3064885320824	12.9134028735574	12.4795551006971	10.2277739446533	10.2958094542839	10.3456368330471	A0A0H3GNB4	KPHS_08340	Permease of the Na+:galactoside symporter family
820	A0A0H3GNB6	KPHS_26220	14.6638474764627	14.5065799747734	14.0468508761115	15.7457630416336	15.6384772046018	16.2555167384697	15.5155684711759	15.8250718813318	15.3477266549286	A0A0H3GNB6	KPHS_26220	6-phospho-beta-glucosidase
821	A0A0H3GNB7	trpB	17.9486617985376	18.0045226300725	18.0876911755392	16.6951843267054	16.6928755834761	16.8120404268334	17.4186553931621	17.0536778113103	17.3323871205988	A0A0H3GNB7	trpB	Tryptophan synthase beta chain
822	A0A0H3GNB8	KPHS_10580	16.8911536875779	16.9843537780294	16.9174577373013	16.9190936997791	16.668280419121	16.8522318358037	17.3705886123027	17.4686210680254	17.5339156530278	A0A0H3GNB8	KPHS_10580	DUF1615 domain-containing protein
823	A0A0H3GNC0	KPHS_08390	22.2245246555081	22.3765494207062	22.1873397207084	21.9151224891002	21.9928704362067	21.7916853766321	22.7354089282856	22.7293286195935	22.7699078669372	A0A0H3GNC0	KPHS_08390	Acetyltransferase component of pyruvate dehydrogenase complex
824	A0A0H3GNC1	KPHS_26270	15.8484844739926	15.9941762530551	16.1700539104761	15.6780867775284	15.7093777110186	15.6287604678717	16.048865734889	16.1186500129206	16.4166161879457	A0A0H3GNC1	KPHS_26270	6-phosphogluconate dehydrogenase
825	A0A0H3GNC2	KPHS_21650	17.7503453843835	17.8137164749811	18.6183574310924	17.9414128696455	17.0414957918032	17.1893906010204	17.111683576892	17.3755328687386	18.1701362729351	A0A0H3GNC2	KPHS_21650	YrdC-like domain-containing protein
826	A0A0H3GNC7	KPHS_21700	18.0927053514317	17.9686556000079	18.3007976544808	17.8747797481096	17.7958066164042	18.232497659886	18.3837756870015	18.4166490047913	18.4723585163251	A0A0H3GNC7	KPHS_21700	Short chain dehydrogenase
827	A0A0H3GNC8	KPHS_10680	16.3889951512336	16.7289352939061	17.0718373277335	16.2821464850093	16.3808382635578	16.3189423569392	16.7856396436724	16.7337935519545	16.343858668637	A0A0H3GNC8	KPHS_10680	UPF0178 protein KPHS_10680
828	A0A0H3GND2	topA	18.4946454805246	18.4851945297688	18.354750208067	18.2220042336673	18.0629620653149	18.1706885202607	18.5231937399735	18.6559196113823	18.6399605246153	A0A0H3GND2	topA	DNA topoisomerase 1
829	A0A0H3GND3	ppnP	18.1566459894513	18.0874043418826	18.840543479662	17.9835170285958	18.1806199857065	18.2967593825957	17.7897743716926	17.783207656184	17.8416129250492	A0A0H3GND3	ppnP	Pyrimidine/purine nucleoside phosphorylase
830	A0A0H3GND5	alsE	10.299664715647	10.2846819867078	10.3892034278555	9.81162011390804	13.3276268214865	12.9753697688714	10.2277739446533	10.2958094542839	10.3456368330471	A0A0H3GND5	alsE	D-allulose-6-phosphate 3-epimerase
831	A0A0H3GND7	ribA	19.1415247991347	19.0846696876132	19.1918601158823	18.4545452406896	18.5104762575656	18.5151104372534	18.6697600869488	18.9842368935387	19.1336536581402	A0A0H3GND7	ribA	GTP cyclohydrolase-2
832	A0A0H3GND9	KPHS_10780	15.9018957068181	15.6013093388132	15.283502768445	15.1595583856449	15.3056392750672	15.3282802770238	15.5255882997392	15.2156788826037	15.6239360866978	A0A0H3GND9	KPHS_10780	Phosphate regulon transcriptional regulatory protein PhoB
833	A0A0H3GNE2	KPHS_08640	15.3529991593456	14.9408993054822	15.1788291290764	14.5722212384165	15.0321388640568	14.9053080870161	14.3611905340677	10.2958094542839	10.3456368330471	A0A0H3GNE2	KPHS_08640	PTS enzyme II B component
834	A0A0H3GNE4	pyrF	18.073529312645	17.9352343905463	18.579526131767	17.5598795547954	17.4688938185338	17.4886646299473	18.0081074524067	18.1904357958441	17.9307730527544	A0A0H3GNE4	pyrF	Orotidine 5'-phosphate decarboxylase
835	A0A0H3GNE6	KPHS_08690	17.160407823804	16.0602546434079	17.6525823747846	16.7737765752443	16.9469928618813	17.2607830233626	17.3192861182227	17.5785498128804	17.3376045758489	A0A0H3GNE6	KPHS_08690	2-amino-4-hydroxy-6-hydroxymethyldihydropteridine pyrophosphokinase
836	A0A0H3GNE9	KPHS_10880	10.299664715647	10.2846819867078	10.3892034278555	13.0618303950772	13.5142652605285	13.6716577704092	10.2277739446533	10.2958094542839	10.3456368330471	A0A0H3GNE9	KPHS_10880	Kinase
837	A0A0H3GNF0	KPHS_08740	15.313217589806	15.351121848147	10.3892034278555	13.872918621327	14.039671643765	14.2734945687434	14.9165357301426	14.7427220893225	14.6872538044939	A0A0H3GNF0	KPHS_08740	RNA 2',3'-cyclic phosphodiesterase
838	A0A0H3GNF5	KPHS_10930	23.2697132602307	23.3633470940083	23.5411320962717	22.9194612795335	22.8310257331777	22.9283198950179	23.2960867063797	23.2847997499485	23.4549212937791	A0A0H3GNF5	KPHS_10930	Thiol-alkyl hydroperoxide reductase
839	A0A0H3GNF6	KPHS_26620	12.4046250399051	12.478540175115	10.3892034278555	9.81162011390804	9.81870287158063	9.8248176681962	12.1717735509164	12.7421070526571	12.8005702665289	A0A0H3GNF6	KPHS_26620	Phosphoglycerate transport activator
840	A0A0H3GNF7	KPHS_22000	17.2256570569467	17.3019065259291	16.3926351306318	16.730613350591	16.6389894569909	16.5118879384367	17.1713870514301	17.0117627004709	17.3837024391604	A0A0H3GNF7	KPHS_22000	Peptide transport permease protein
841	A0A0H3GNG0	KPHS_10980	21.5038610861782	21.4111760420798	21.4031	21.1200276967018	21.3372428900115	21.0663504276126	21.6333693696846	21.2337260584617	20.5115057878016	A0A0H3GNG0	KPHS_10980	Sec translocon accessory complex subunit YajC
842	A0A0H3GNG3	KPHS_11030	20.4984481345362	20.557465944711	20.1576668970091	20.2312456034111	20.5988283696485	19.9683189452581	21.4953958833101	21.6729296982888	21.7465251790635	A0A0H3GNG3	KPHS_11030	Nucleoside-specific channel-forming protein Tsx
843	A0A0H3GNG6	KPHS_26720	10.299664715647	10.2846819867078	10.3892034278555	16.7007233376008	16.693049453217	15.7811651242247	16.9917666291058	16.8793979917887	16.0444352292753	A0A0H3GNG6	KPHS_26720	BtpA/SgcQ family protein
844	A0A0H3GNG7	KPHS_22100	15.623761266563	15.2620111394298	15.4125463171439	15.0835852520692	14.951970577116	14.9371348070108	14.6218112496187	14.7972105732492	14.9213907909915	A0A0H3GNG7	KPHS_22100	Phage shock protein B
845	A0A0H3GNG8	KPHS_08940	16.994422218675	17.4259530180203	16.5162953083886	17.3415311763056	17.531505746813	17.3739902999035	17.9080419070316	17.878394062497	17.782095260997	A0A0H3GNG8	KPHS_08940	Pullulanase secretion protein PulS
846	A0A0H3GNG9	nusB	20.2375817804351	20.1146838252235	20.5661274372202	19.6830420829831	19.5555284071285	19.8012090978466	20.0294869656408	20.1397506476855	19.9718060905939	A0A0H3GNG9	nusB	Transcription antitermination protein NusB
847	A0A0H3GNH3	KPHS_08990	15.6587065525118	16.5025691635164	15.8360252766098	9.81162011390804	9.81870287158063	9.8248176681962	10.2277739446533	10.2958094542839	10.3456368330471	A0A0H3GNH3	KPHS_08990	Ferrichrome outer membrane transporter
848	A0A0H3GNH4	KPHS_11130	16.9691708107262	16.9461126425018	17.3019990351907	16.7868860605729	16.7954270978963	16.7157696708649	17.256906985292	17.1314688896988	17.217209748849	A0A0H3GNH4	KPHS_11130	Geranyltranstransferase
849	A0A0H3GNH7	KPHS_22200	15.1755597434763	14.9452963148925	15.950928377738	15.5214386116434	15.904090584249	15.8481980312095	14.4590220188293	14.6044947341677	15.0855186772618	A0A0H3GNH7	KPHS_22200	Dipeptide epimerase
850	A0A0H3GNH8	clcA	16.5219332639861	16.527776724216	16.4862051271325	15.345716422991	15.1861228644302	15.1097473408521	15.8648266084873	16.0951719514452	15.7773123147079	A0A0H3GNH8	clcA	H(+)/Cl(-) exchange transporter ClcA
851	A0A0H3GNI2	dgt	17.4434621416132	17.1860798883877	16.4808649573603	17.0954817574936	17.2115649265331	16.7181845650935	17.2306274452012	17.5534183259304	10.3456368330471	A0A0H3GNI2	dgt	Deoxyguanosinetriphosphate triphosphohydrolase
852	A0A0H3GNI3	KPHS_22250	10.299664715647	10.2846819867078	10.3892034278555	14.4282525611831	14.4894185254819	14.2042592786417	14.2231290226543	14.4479757078844	14.2090650272405	A0A0H3GNI3	KPHS_22250	Conjugal transfer protein
853	A0A0H3GNI4	KPHS_26920	10.299664715647	10.2846819867078	10.3892034278555	13.0024492587255	12.682110159917	13.036369468985	10.2277739446533	10.2958094542839	10.3456368330471	A0A0H3GNI4	KPHS_26920	Ascorbate-specific PTS system EIIC component
854	A0A0H3GNI5	KPHS_11230	10.299664715647	10.2846819867078	10.3892034278555	13.7878077879821	14.2443759163588	14.1075187919941	10.2277739446533	10.2958094542839	10.3456368330471	A0A0H3GNI5	KPHS_11230	Xylose isomerase-like TIM barrel
855	A0A0H3GNI7	glnD	16.175820223178	16.0899976171545	15.7075092115487	15.5790386208176	15.4063081692379	15.4567428499942	16.1505547919216	16.1963818762087	16.2507029930722	A0A0H3GNI7	glnD	Bifunctional uridylyltransferase/uridylyl-removing enzyme
856	A0A0H3GNJ2	KPHS_27020	10.299664715647	10.2846819867078	10.3892034278555	12.0346834024751	13.7096419906011	9.8248176681962	10.2277739446533	10.2958094542839	10.3456368330471	A0A0H3GNJ2	KPHS_27020	EamA domain-containing protein
857	A0A0H3GNJ3	frr	22.5226496645804	22.3910781915318	22.7494494348259	21.7880105978809	21.9308701052688	21.9541600396669	22.1394587100373	22.1774021396995	22.4433334661247	A0A0H3GNJ3	frr	Ribosome-recycling factor
858	A0A0H3GNJ4	KPHS_22350	16.9111222400485	16.9701303255575	17.1182788531512	9.81162011390804	9.81870287158063	9.8248176681962	10.2277739446533	10.2958094542839	10.3456368330471	A0A0H3GNJ4	KPHS_22350	Intracellular protease/amidase
859	A0A0H3GNJ6	KPHS_11330	20.6329901613033	20.6949693747552	20.3008889827981	20.5698308475404	20.6626434358754	20.4440520596053	21.3312765658559	21.5991813834487	21.4139499622296	A0A0H3GNJ6	KPHS_11330	Cytochrome bo(3) ubiquinol oxidase subunit 1
860	A0A0H3GNJ7	KPHS_27070	19.3560012706028	19.2880048836598	19.2584635744669	19.7753005065192	20.0174865443848	19.762734984237	18.7593395726095	18.9587319304691	18.8331024693339	A0A0H3GNJ7	KPHS_27070	Cell envelope integrity inner membrane protein TolA
861	A0A0H3GNJ8	bamA	20.7285677579257	20.8628109587832	20.5327044615012	20.1935259621193	20.2841320207131	20.0451344838634	20.9786051080017	21.0167391256351	21.0890504507914	A0A0H3GNJ8	bamA	Outer membrane protein assembly factor BamA
862	A0A0H3GNK2	lpxB	15.9448177658649	15.9681595606174	16.0693729856112	15.6266899234236	15.4987533209105	15.6314096317684	15.9758222451972	16.3083518042927	16.4462881402462	A0A0H3GNK2	lpxB	Lipid-A-disaccharide synthase
863	A0A0H3GNK5	KPHS_09340	14.8862620034776	14.5726003334894	15.224	14.9471454117944	15.1538098914473	15.1075973879383	14.0826544309732	14.6295198298935	15.0973263329477	A0A0H3GNK5	KPHS_09340	VOC domain-containing protein
864	A0A0H3GNL1	queC	16.3457109776237	16.2257261923629	16.9232884869148	15.9574195336353	15.9143762830653	16.0546345355229	16.4615126861682	16.4088579263291	16.4289783879819	A0A0H3GNL1	queC	7-cyano-7-deazaguanine synthase
865	A0A0H3GNL4	KPHS_11530	17.7769246530586	17.9234357439842	17.4406226878453	16.6739421677104	16.2645	15.8113690352372	16.7871408662352	16.8274853016077	16.8997357666253	A0A0H3GNL4	KPHS_11530	ATP-binding component of a transport system
866	A0A0H3GNM2	KPHS_11630	14.2276267410935	14.5831474234298	13.9205731850479	13.6620618594201	13.5631102445445	13.504768653874	14.1985402870091	13.5704116969058	14.3556413593794	A0A0H3GNM2	KPHS_11630	GntR family transcriptional regulator
867	A0A0H3GNM5	KPHS_27420	13.7093455029754	13.3683907923446	13.3001632631229	13.4556878050334	13.2503489382652	13.3441190756405	13.8598713350358	12.9464800673617	13.1880665420223	A0A0H3GNM5	KPHS_27420	Hydantoin racemase
868	A0A0H3GNM6	KPHS_11680	12.6060166353955	13.2075425310765	12.3476491746897	14.142248226101	14.2412047391025	14.2299930493547	12.8416703742734	13.3698788737821	13.6430718973502	A0A0H3GNM6	KPHS_11680	ABC transporter related protein
869	A0A0H3GNM9	KPHS_27470	15.2392224096423	14.9803572944875	14.4306484954428	13.5725974350782	13.0408265281222	13.8320501589048	14.245425752542	14.1460920440523	14.0853946321654	A0A0H3GNM9	KPHS_27470	Periplasmic binding protein/LacI transcriptional regulator
870	A0A0H3GNN0	KPHS_11730	13.1864262680684	13.0093229824271	13.6353883732832	13.6048828671044	13.6325720558029	13.5016319802589	12.551612931033	13.048782768223	10.3456368330471	A0A0H3GNN0	KPHS_11730	Arabinogalactan endo-beta-1,4-galactanase
871	A0A0H3GNN2	KPHS_27520	10.299664715647	10.2846819867078	10.3892034278555	9.81162011390804	11.6270135282582	18.7757912425133	10.2277739446533	10.2958094542839	13.1974424555314	A0A0H3GNN2	KPHS_27520	Aminopyrimidine aminohydrolase
872	A0A0H3GNN4	KPHS_11780	16.2718388477859	16.488749876134	16.4633971586811	16.0642634874886	16.062142836958	16.057193809062	16.3888343545216	16.6271200393669	16.6444181844847	A0A0H3GNN4	KPHS_11780	Lac repressor
873	A0A0H3GNN5	KPHS_09390	19.4374999469571	19.4592792955197	19.3944106213421	18.6639365447244	18.834785569054	18.7297467155903	19.1935988655458	19.1551507598895	19.2680655579005	A0A0H3GNN5	KPHS_09390	Lipoprotein involved with copper homeostasis and adhesion
874	A0A0H3GNN7	KPHS_27570	20.8094877028518	20.776910936552	20.9420951191037	20.1048684028572	20.0496669262048	20.1180659536339	20.8224859906466	20.7247126859488	20.7083063536981	A0A0H3GNN7	KPHS_27570	8-amino-7-oxononanoate synthase
875	A0A0H3GNN9	KPHS_09440	20.541197750316	20.4168677200495	20.4752190126699	19.6693671590489	19.7170918621552	19.7756740283392	20.2539183264421	20.5373426783201	20.6985912054082	A0A0H3GNN9	KPHS_09440	Lipoprotein
876	A0A0H3GNP0	KPHS_11830	15.2796583906136	14.8813465099734	14.6166178956449	14.5824843037704	14.7805587003745	14.4229359324466	15.2631364849768	15.0384130641117	15.0869540548492	A0A0H3GNP0	KPHS_11830	Inner membrane protein
877	A0A0H3GNP2	KPHS_09490	16.6235082423182	17.033083483595	16.7134081785266	16.5843719608902	16.8258243643431	16.665746933484	17.2806727588699	17.3739015272952	17.5106876606834	A0A0H3GNP2	KPHS_09490	LysR family transcriptional regulator
878	A0A0H3GNP4	KPHS_11880	21.6767847701994	21.7228031054701	21.5716228720877	21.1149921085622	21.1910221955144	21.012712483956	21.5807279074088	21.6142357239339	21.6937084982032	A0A0H3GNP4	KPHS_11880	Efflux pump membrane transporter
879	A0A0H3GNP6	gloB	16.3280379642192	16.0721973575253	16.8993332941818	17.960425929052	17.9022287879573	17.7883844249329	18.2261025531083	17.0951307441935	17.2119853731841	A0A0H3GNP6	gloB	Hydroxyacylglutathione hydrolase
880	A0A0H3GNP7	pqqE	10.299664715647	10.2846819867078	10.3892034278555	13.433460517923	13.3836606428448	13.4036370455753	13.6413723789001	13.2126139035571	13.2249345868406	A0A0H3GNP7	pqqE	PqqA peptide cyclase
881	A0A0H3GNQ3	KPHS_09640	14.3311265474796	14.4969	14.4673330779496	13.9395710869257	13.9721664210986	13.7959173783334	14.3199	14.0834150194126	10.3456368330471	A0A0H3GNQ3	KPHS_09640	L,D-TPase catalytic domain-containing protein
882	A0A0H3GNQ5	nqrE	19.1960576824579	19.2604845900997	19.0334767122404	19.2548191765859	19.2122417810042	19.1379522476307	19.145246650981	19.2112637688432	19.2812555889424	A0A0H3GNQ5	nqrE	Na(+)-translocating NADH-quinone reductase subunit E
883	A0A0H3GNQ7	KPHS_11980	13.7645040005645	14.1370136440237	13.6300984206142	13.7764712985825	13.6516990088009	13.772222642543	14.1449919464579	14.1698234372082	14.3398803043384	A0A0H3GNQ7	KPHS_11980	DNA polymerase III subunits gamma and tau
884	A0A0H3GNR2	hemH	17.6407705631883	17.8422971310163	17.5566683272559	17.8930107463677	17.7921236011935	17.7273298017038	18.2408444569835	18.2489966532618	18.5401434614323	A0A0H3GNR2	hemH	Ferrochelatase
885	A0A0H3GNR4	KPHS_09790	15.3064925750203	15.4293464125289	14.9996749511134	15.2456213469876	15.1781424951316	15.2892327869699	15.3026091625802	15.540653706299	15.5357187294175	A0A0H3GNR4	KPHS_09790	DNA-binding transcriptional regulator CsiR
886	A0A0H3GNR6	glaH	12.4204900506834	12.5016457685576	12.0365528379336	14.2712138660446	14.2414068571774	12.669834948405	15.537918812012	12.9839591447698	11.9946092191927	A0A0H3GNR6	glaH	Glutarate 2-hydroxylase
887	A0A0H3GNR8	KPHS_12080	10.299664715647	10.2846819867078	10.3892034278555	15.2455240288932	15.2006627965546	14.5937332737096	15.7346273874867	15.916733019103	15.548945515191	A0A0H3GNR8	KPHS_12080	Fosmidomycin resistance protein
888	A0A0H3GNS1	KPHS_09890	13.9037918908669	14.4299913628973	14.3323212111954	14.6571261261082	14.4307707047731	14.8289350448066	14.1574772891748	14.8186033447282	15.1187965725381	A0A0H3GNS1	KPHS_09890	Oxidoreductase protein
889	A0A0H3GNS2	KPHS_12130	17.0119871899357	16.9843169831888	17.0009608058884	16.4171202193939	16.384180301257	16.4750466906077	16.0986369242444	16.5053711725176	16.735091855933	A0A0H3GNS2	KPHS_12130	Copper responsive transcription regulator
890	A0A0H3GNS4	KPHS_27970	13.7745488449141	13.1289714174616	14.6537651835768	16.0808110400713	16.2762817417596	16.2973409254312	13.6947824890933	13.0704380670042	13.5672001436158	A0A0H3GNS4	KPHS_27970	Bacterial OB-fold domain-containing protein
891	A0A0H3GNS5	KPHS_09940	13.4839308633744	12.9359248429216	12.6674237791164	12.1421886780573	12.6245525684354	13.0522187574706	10.2277739446533	11.9766474117371	12.0034804120068	A0A0H3GNS5	KPHS_09940	Zinc ribbon domain-containing protein
892	A0A0H3GNS9	KPHS_12180	18.9395151084291	18.8740012823882	18.822010338326	18.6698740738246	18.6847073014761	19.2078056053112	19.1155885629486	19.1225343773905	18.7793068878268	A0A0H3GNS9	KPHS_12180	Thioredoxin protein
893	A0A0H3GNT8	KPHS_28120	10.299664715647	10.2846819867078	10.3892034278555	15.0855009652649	14.926949120107	14.8581690229341	13.2252936631574	13.7260724459478	13.2583077371772	A0A0H3GNT8	KPHS_28120	Stationary-phase-induced ribosome-associated protein
894	A0A0H3GNT9	proA	18.3360316034996	18.1107383417978	18.5234948624879	18.0016637122207	18.0855753882125	18.1942983422542	18.3007336868809	18.2524186021741	18.3904	A0A0H3GNT9	proA	Gamma-glutamyl phosphate reductase
895	A0A0H3GNU6	folD	19.2959999523814	19.2813042804756	19.6302319661125	19.0549183072776	19.0254168808284	19.0929271851468	19.4987587653455	19.3747103554363	19.3777656679557	A0A0H3GNU6	folD	Bifunctional protein FolD
896	A0A0H3GNV1	KPHS_10340	10.299664715647	10.2846819867078	10.3892034278555	11.7891291957492	13.0244767436965	9.8248176681962	10.2277739446533	10.2958094542839	13.4748136383051	A0A0H3GNV1	KPHS_10340	Glutamate/aspartate transport system ATP-binding component
897	A0A0H3GNW0	KPHS_28370	16.7027670414971	16.5670373180131	16.6481178528386	18.386097948198	18.0546345973096	18.0917357094899	18.771156064708	18.8405781979193	18.9431975752946	A0A0H3GNW0	KPHS_28370	Formate dehydrogenase, nitrate inducible, alpha subunit, selenocysteine-containing
898	A0A0H3GNW5	KPHS_10540	19.7936583255492	19.7179628875419	19.7913748874658	19.0215324131613	19.0855774575598	18.9853600374784	19.4686151633446	19.283886015534	19.4615170546019	A0A0H3GNW5	KPHS_10540	Delta-aminolevulinic acid dehydratase
899	A0A0H3GNW7	KPHS_28470	10.299664715647	11.9982096286073	10.3892034278555	12.0387407829519	9.81870287158063	11.7078929280466	13.0456551755893	12.7152582369204	12.7441879920035	A0A0H3GNW7	KPHS_28470	Energy-dependent efflux protein for methyl viologen resistance
900	A0A0H3GNW9	KPHS_23450	19.2140359369133	19.3739768543506	19.8630376405603	18.5368029227999	18.6639017765879	18.7057395925801	19.0886351749516	18.9026606185463	18.9598591800111	A0A0H3GNW9	KPHS_23450	Oxidoreductase
901	A0A0H3GNX1	KPHS_28520	13.343718117721	13.513103393567	10.3892034278555	14.6436945454325	14.8254754636208	14.9260133055566	14.208644148214	13.9405	14.2814175368548	A0A0H3GNX1	KPHS_28520	Cryptic nitrate reductase 2 beta subunit
902	A0A0H3GNX2	iraP	17.3937916624199	17.7027641234785	17.9828126324383	18.1564169377244	18.3246974603731	18.276008627825	16.3434189334678	16.4629357262809	16.886583902037	A0A0H3GNX2	iraP	Anti-adapter protein IraP
903	A0A0H3GNX6	KPHS_10690	20.1296665422449	19.8438695900577	20.0080768573473	19.6693671590489	19.6626441295134	19.5967283613644	19.7842249003116	19.5408692791827	19.4985825788331	A0A0H3GNX6	KPHS_10690	DUF2076 domain-containing protein
904	A0A0H3GNX7	KPHS_23500	19.5383126388982	19.5561102062931	19.6104141934697	20.5989771784779	20.5988283696485	20.6962389532089	18.4355964773852	18.4837211491645	17.8192793198482	A0A0H3GNX7	KPHS_23500	Universal stress protein F
905	A0A0H3GNX8	rdgC	19.3662900194654	19.3589878206907	19.3579903425349	19.0039166269323	19.0756305755136	18.9899685445976	19.3906735228053	19.6888914096793	19.4225820346063	A0A0H3GNX8	rdgC	Recombination-associated protein RdgC
906	A0A0H3GNY2	KPHS_10790	15.222928622945	15.1251193986533	15.2012672862337	14.3545593658067	14.6982969694446	15.0485149752075	14.9008001914298	15.4063010349725	15.1682903931851	A0A0H3GNY2	KPHS_10790	Phosphate regulon sensor protein PhoR
907	A0A0H3GNY7	KPHS_23600	15.5223891117967	15.652472282362	14.8929608594358	14.1954773456843	14.2590010612556	13.4831016146996	14.8792310334328	14.6508825092162	14.4949536228848	A0A0H3GNY7	KPHS_23600	Dicarboxylate transport domain-containing protein
908	A0A0H3GNZ0	KPHS_10890	14.5130523650482	14.1502544283823	13.6070717925853	15.6672956142334	15.9342302318317	15.4763052288845	14.2947199299077	14.5103788458381	10.3456368330471	A0A0H3GNZ0	KPHS_10890	Ascorbate-specific PTS system EIIC component
909	A0A0H3GNZ1	KPHS_12680	10.299664715647	14.8984480415935	10.3892034278555	9.81162011390804	9.81870287158063	9.8248176681962	13.3497172064562	10.2958094542839	14.0614736125359	A0A0H3GNZ1	KPHS_12680	NAD(+)--protein-arginine ADP-ribosyltransferase
910	A0A0H3GNZ2	acpH	14.5643989079856	14.8003539634502	15.3499500201998	14.1630755751586	14.3164351274153	14.2109630055166	14.5546208248471	10.2958094542839	15.0641199604544	A0A0H3GNZ2	acpH	Acyl carrier protein phosphodiesterase
911	A0A0H3GNZ3	KPHS_28770	14.6803061244432	14.9990965229658	13.7832284285014	14.6752279656285	14.7962629206196	14.4440875619649	15.7250998043534	15.9782846724543	15.7503607600641	A0A0H3GNZ3	KPHS_28770	L-asparagine permease
912	A0A0H3GNZ4	secD	19.9075616972535	19.9173908372182	19.575905645537	19.2764657565527	19.307652626718	19.221944096615	19.9657494522877	20.0676909207725	20.1615636214365	A0A0H3GNZ4	secD	Protein translocase subunit SecD
913	A0A0H3GNZ5	KPHS_23650	10.299664715647	10.2846819867078	10.3892034278555	13.8315213065857	13.8585368854123	13.8918245414238	13.3785844075387	13.5257808431259	13.556858199562	A0A0H3GNZ5	KPHS_23650	2-dehydropantoate 2-reductase
914	A0A0H3GNZ6	KPHS_28820	18.2248233292989	18.975230648376	18.7583368887177	17.9259601205312	17.6546860186922	17.9455702616694	17.431857592798	17.5979939516906	17.3776658257356	A0A0H3GNZ6	KPHS_28820	DUF406 domain-containing protein
915	A0A0H3GNZ7	KPHS_11040	17.3346810168506	17.5484591811106	17.2651570680676	17.4425615963801	17.4138889109011	17.3909948640037	17.444323045846	17.5424966217375	17.2840621352635	A0A0H3GNZ7	KPHS_11040	DUF3251 domain-containing protein
916	A0A0H3GP00	KPHS_28870	10.299664715647	14.2222442164973	14.7751534240426	12.1138890191542	12.756761134668	13.0830846183828	13.9235330786823	14.4375700552069	14.118078410997	A0A0H3GP00	KPHS_28870	Acetyltransferase
917	A0A0H3GP01	thiL	17.9449158333437	17.700585873395	17.9696580130446	16.8221765620168	16.8817528689771	17.1028016400418	16.6964013838436	16.7967348672699	16.638796203484	A0A0H3GP01	thiL	Thiamine-monophosphate kinase
918	A0A0H3GP06	KPHS_11190	20.4543929881025	20.3939673361198	20.8636211085329	20.1547935936299	20.3020539175779	20.3346409067458	20.4373643215384	20.2848008477835	20.2033837567128	A0A0H3GP06	KPHS_11190	UPF0234 protein KPHS_11190
919	A0A0H3GP15	KPHS_11340	21.4375186167839	21.520939566519	21.169328679805	21.183939438738	21.2931203502751	21.1826374246756	22.0923735849462	22.1807768656907	22.2272294623679	A0A0H3GP15	KPHS_11340	Ubiquinol oxidase subunit 2
920	A0A0H3GP17	tig	22.733183691467	22.8010471747723	22.7711083123418	22.3279855450445	22.3131424265869	22.2467675086441	22.820422906124	22.7362259784408	22.9174972469523	A0A0H3GP17	tig	Trigger factor
921	A0A0H3GP18	KPHS_23800	16.2435675775363	16.2019187722713	15.7650509695661	16.7982599486261	16.866128240879	16.9102692111074	16.9490774824722	16.854216292925	16.8336387328639	A0A0H3GP18	KPHS_23800	Transcriptional repressor for phenylacetic acid degradation
922	A0A0H3GP19	KPHS_29120	16.8888780802794	17.0398500475559	16.7522993752839	15.4656012093575	16.0307981738457	15.9083417028061	15.9463031460687	16.0536731007773	16.1819635200087	A0A0H3GP19	KPHS_29120	Regulator
923	A0A0H3GP22	KPHS_11440	23.4233043345286	23.4225354753385	22.9228725053604	23.1474132051042	23.1667742906136	23.0976009638571	23.3093835276313	23.5294220942082	23.4692765853275	A0A0H3GP22	KPHS_11440	DNA-binding protein HU-beta
924	A0A0H3GP23	KPHS_29170	20.054465379153	19.9206984808768	19.6538534637686	18.4434874517494	18.5150135027944	18.4445504326058	18.6022724526783	18.575381957499	18.5983051642222	A0A0H3GP23	KPHS_29170	DUF3313 domain-containing protein
925	A0A0H3GP25	KPHS_23850	10.299664715647	10.2846819867078	10.3892034278555	16.0657942020961	16.1603388176192	16.1558385513973	15.7441147457691	15.870747978115	15.7118023470345	A0A0H3GP25	KPHS_23850	O-methyltransferase
926	A0A0H3GP27	mdoD	18.4092351022228	18.4505896621864	18.1435864393423	17.8258499305013	17.8678619946124	17.7605901458547	18.1559036661468	17.9920247444603	17.9413566871651	A0A0H3GP27	mdoD	Glucans biosynthesis protein D
927	A0A0H3GP29	KPHS_11540	17.6621782079708	17.5058265405069	17.550170991185	16.209661403259	16.3254301822812	16.3635863111476	16.9892542246909	16.8254169014992	17.2144744919099	A0A0H3GP29	KPHS_11540	Multidrug resistance-like ATP-binding protein MdlB
928	A0A0H3GP33	KPHS_11590	12.8211679358281	13.4860272679088	12.2908018910324	13.4299456548935	12.6201027470823	12.0428205311862	10.2277739446533	10.2958094542839	12.9178024490033	A0A0H3GP33	KPHS_11590	Methyltransferase
929	A0A0H3GP36	KPHS_29320	10.299664715647	10.2846819867078	10.3892034278555	14.4441287751216	14.5277953285154	14.550840104258	15.2641	15.2727825959517	15.4792349334394	A0A0H3GP36	KPHS_29320	Cytochrome b561
930	A0A0H3GP38	argD	13.1287855223025	13.7190545238667	13.3872672103016	9.81162011390804	11.6948838265942	9.8248176681962	12.1490081400053	10.2958094542839	10.3456368330471	A0A0H3GP38	argD	Acetylornithine/succinyldiaminopimelate aminotransferase
931	A0A0H3GP41	KPHS_11740	15.6558864711306	15.7130779817682	16.1167614689321	15.8652484831842	15.8805625426979	15.7489596789747	15.8327266555948	16.2801493910621	16.4412560644588	A0A0H3GP41	KPHS_11740	Beta-galactosidase
932	A0A0H3GP43	KPHS_13080	22.0054074199991	21.5471234888155	21.4214471918885	19.6965886021005	19.8690948220107	19.7756740283392	21.0366106822779	21.1875030628619	21.0282964517029	A0A0H3GP43	KPHS_13080	Arginine/agmatine antiporter
933	A0A0H3GP47	KPHS_11890	22.890248046965	22.9458514820077	22.8433163430124	22.1124674553565	22.328525456943	22.2091093887298	22.8928746903621	23.1604089018338	23.2754066558848	A0A0H3GP47	KPHS_11890	Acridine efflux pump
934	A0A0H3GP48	KPHS_24050	10.299664715647	12.1591253412246	11.6569998478112	12.9610375999263	12.5373836775378	13.1464141499903	13.0950702606168	13.1435069330548	10.3456368330471	A0A0H3GP48	KPHS_24050	AldA, aldehyde dehydrogenase A
935	A0A0H3GP50	KPHS_11940	17.1995474720104	17.4316941896364	16.812330632448	17.3446526635796	16.5732455327311	17.2953512234583	17.629431130039	17.9816976151358	17.7471506837374	A0A0H3GP50	KPHS_11940	Primosomal replication protein N
936	A0A0H3GP51	KPHS_11990	19.6339118079046	19.4093290100903	19.8773507733372	18.9792249271938	18.9406595237628	18.8781797082472	19.1534729102401	19.1092405444761	19.2115919601999	A0A0H3GP51	KPHS_11990	Nucleoid-associated protein KPHS_11990
937	A0A0H3GP52	KPHS_13180	13.6990762251919	10.2846819867078	10.3892034278555	15.8819850442707	15.9634	15.8901083055996	14.0856910455055	13.7115716818217	10.3456368330471	A0A0H3GP52	KPHS_13180	Periplasmic binding protein
938	A0A0H3GP53	KPHS_24100	15.2947797579326	15.3026523367098	15.1202363624107	15.2495145795076	15.2706483652463	15.1142528179562	14.9473220736742	15.1734	15.2717089888374	A0A0H3GP53	KPHS_24100	Paral putative membrane component of transport system
939	A0A0H3GP55	add	19.3522728508389	19.4579704602396	18.8353258099828	18.8904173492784	18.863864001303	18.6907209966703	19.2057122366684	19.2750997470092	19.2220057061387	A0A0H3GP55	add	Adenosine deaminase
940	A0A0H3GP56	gsk	16.3857579426744	16.3637981689204	16.796642150403	15.8340829337026	15.3398765324909	15.9657746321688	15.6660535858402	15.8534992123222	15.8355	A0A0H3GP56	gsk	Guanosine-inosine kinase
941	A0A0H3GP57	rnfA	17.5433265239922	17.5729869529198	17.2859013627278	16.879191641393	17.122243842775	16.9296633226203	18.0797979172772	18.1567446969604	18.2898090217763	A0A0H3GP57	rnfA	Ion-translocating oxidoreductase complex subunit A
942	A0A0H3GP58	KPHS_13230	16.553581318788	16.6638323826223	16.6925359337492	14.2698631934431	13.7753336419745	14.334754746959	15.1140520882763	14.8949168957963	15.0354214146658	A0A0H3GP58	KPHS_13230	LacI-family bacterial regulatory protein
943	A0A0H3GP59	KPHS_12090	17.2625160264931	17.1559716893068	17.3428893445282	17.7282726645963	17.8003682022548	17.7423088704671	17.1227484885725	17.2305818512088	17.1776753363034	A0A0H3GP59	KPHS_12090	Bifunctional UDP-sugar hydrolase/5'-nucleotidase periplasmic
944	A0A0H3GP60	rnfG	16.9074015797112	17.2949415464071	17.1430490594388	16.5821784040726	16.4171	16.2872376457837	17.4680250460444	17.3690058729004	17.7054753176036	A0A0H3GP60	rnfG	Ion-translocating oxidoreductase complex subunit G
945	A0A0H3GP61	KPHS_24150	14.1436309903454	13.6877858583695	13.6832240531938	15.3217809956955	15.3293280291878	15.3643950858384	15.2673404852688	15.7070131241971	15.4498079656603	A0A0H3GP61	KPHS_24150	cysteine-S-conjugate beta-lyase
946	A0A0H3GP63	KPHS_29520	16.7620164950262	16.6388357132512	17.4671537878564	16.3927342011062	16.2621143573528	16.4659174114731	16.0759490753095	16.2132299365231	15.8869425688095	A0A0H3GP63	KPHS_29520	Glutathionine S-transferase
947	A0A0H3GP64	KPHS_12140	14.0370729112171	14.0007708969603	13.4383346219994	14.3151136407579	14.4844647169489	14.0990246941098	14.4226600854252	14.8189637779687	14.9085085648368	A0A0H3GP64	KPHS_12140	NfeD-like C-terminal domain-containing protein
948	A0A0H3GP65	anmK	19.0054192522941	18.9268412583305	19.2485665116687	17.8858717954912	17.689540839152	17.9474102765331	17.2006872912449	17.1526424397119	18.0088234352651	A0A0H3GP65	anmK	Anhydro-N-acetylmuramic acid kinase
949	A0A0H3GP67	KPHS_24200	20.1710864299725	20.1146838252235	20.3528835735718	20.1742897560816	20.2289905016529	20.0236013383847	20.4265575746777	20.3935070161614	20.2964930752154	A0A0H3GP67	KPHS_24200	Fumarate hydratase class I
950	A0A0H3GP68	KPHS_12190	16.4729567144677	16.4439024663682	16.576137090564	14.8550499266312	14.8232770254033	14.8933791820314	15.0474963258769	15.3275637793259	15.6362253571228	A0A0H3GP68	KPHS_12190	Oxidoreductase, short chain dehydrogenase/reductase family
951	A0A0H3GP70	KPHS_29670	19.9300993645095	19.8601140207109	20.2331444398125	18.6395519159262	18.5803711881325	18.5643345897366	18.446306019832	18.4439412659972	18.363628935342	A0A0H3GP70	KPHS_29670	Oxidoreductase, NAD(P)-linked
952	A0A0H3GP71	KPHS_12240	14.0727963652916	13.3052319572838	12.9815514951586	13.2621057213065	13.6852110550018	12.5915535494082	13.7401764830585	14.6053822259581	15.3092	A0A0H3GP71	KPHS_12240	Outer membrane protein
953	A0A0H3GP72	rnt	16.0031825116573	16.2493247225903	16.6612788492091	15.9310603824044	15.9092014419535	15.8936	16.2962005460947	16.3498484271637	16.5326878571284	A0A0H3GP72	rnt	Ribonuclease T
954	A0A0H3GP73	KPHS_13330	15.1325756191317	14.9928722422501	14.5767266955825	15.7954122821578	15.7419376114198	15.6892529006285	16.5895391083532	17.055020094269	16.2785886115126	A0A0H3GP73	KPHS_13330	FecCD-family membrane transport protein
955	A0A0H3GP74	lpxH	16.0897996481051	15.975338030577	15.9112482573172	15.2405372844725	14.9275662131016	14.8852797399854	15.7047493148885	15.0996495059638	15.3062852918169	A0A0H3GP74	lpxH	UDP-2,3-diacylglucosamine hydrolase
956	A0A0H3GP75	KPHS_24250	16.3688545843857	16.8805532967693	17.1957746497781	15.977457895303	15.9275034063498	16.0111442326733	15.8201829350535	16.1085359148038	16.7552007553578	A0A0H3GP75	KPHS_24250	DNA-binding transcriptional regulator RstA
957	A0A0H3GP79	mdtK	15.9009401248767	16.1289478550625	15.4956742865369	14.6520355102156	14.4260294761732	14.3191714547946	15.0647	14.5852608468604	15.1729994796024	A0A0H3GP79	mdtK	Multidrug resistance protein MdtK
958	A0A0H3GP82	KPHS_29870	12.0699682780628	12.3619207800207	11.9231862514158	11.8308217260105	9.81870287158063	11.2790441884508	11.3378935878733	10.2958094542839	10.3456368330471	A0A0H3GP82	KPHS_29870	LysR family transcriptional regulator
959	A0A0H3GP86	KPHS_12440	10.299664715647	10.2846819867078	10.3892034278555	17.5622256513729	17.3352734853426	17.4091105938518	17.4766671860813	17.5918742766418	17.4720665732812	A0A0H3GP86	KPHS_12440	Regulatory protein CI bacteriophage origin
960	A0A0H3GP87	KPHS_29970	15.3762159852944	15.3626795372045	15.0017557578482	14.7889009360255	14.8333330342356	14.9491949548256	15.5136515502666	15.1981499569179	15.3495038015938	A0A0H3GP87	KPHS_29970	DeoR-type transcriptional regulator
961	A0A0H3GPB4	KPHS_13730	17.2137716927366	17.3834761017264	16.7925994770068	16.6532720560349	16.6861437786936	16.4439345326237	17.3290586755314	17.1673933127748	17.2536528803887	A0A0H3GPB4	KPHS_13730	Transport
962	A0A0H3GPC0	KPHS_13780	13.5049408491834	13.8800603140374	12.9994380395867	13.8732545846068	14.1501987504105	14.0878200870964	14.0895545784711	12.7912544435643	10.3456368330471	A0A0H3GPC0	KPHS_13780	Inner membrane protein
963	A0A0H3GPC3	KPHS_24450	16.3419147273021	16.4016370529039	16.1755042455487	16.1411247348192	16.227498885177	16.2145465082612	16.3834422234065	16.5097761573074	16.5813696812489	A0A0H3GPC3	KPHS_24450	IclR family transcriptional regulator
964	A0A0H3GPC4	KPHS_12940	15.9736074783526	15.5952571759358	15.7457986165602	15.8509521685287	15.6094300263276	15.6545426673433	15.6160393650164	15.6650718738048	14.9433232973908	A0A0H3GPC4	KPHS_12940	5-hydroxyisourate hydrolase
965	A0A0H3GPC5	KPHS_13830	10.299664715647	10.2846819867078	10.3892034278555	14.589025712794	14.6194314276394	15.0211371114956	10.2277739446533	10.2958094542839	10.3456368330471	A0A0H3GPC5	KPHS_13830	Transport protein, PTS system
966	A0A0H3GPC6	KPHS_30620	17.6564263446558	17.5666114014471	17.7695785814989	17.9138005724788	17.856099108233	17.6917507801952	17.9725129720101	18.1147867734631	18.1777928211867	A0A0H3GPC6	KPHS_30620	Gluconate 2-dehydrogenase, flavoprotein subunit
967	A0A0H3GPC8	KPHS_24500	14.6294623351826	14.7836887667364	15.2916	14.9064954485229	15.2213308592498	14.9838867516764	13.7107079429208	14.2973462638267	14.0460518140348	A0A0H3GPC8	KPHS_24500	3-oxoadipate enol-lactonase II
968	A0A0H3GPC9	KPHS_13880	19.3672312361883	19.3078999150161	19.3320549034621	15.8337161439172	15.7263686834571	15.7393582336649	16.4286532748887	16.6503310854294	16.5326686098212	A0A0H3GPC9	KPHS_13880	Beta-lactamase domain protein
969	A0A0H3GPD4	KPHS_13040	15.6750178578327	15.5280190710773	15.7528196634719	17.8154176637704	17.9771741880408	18.0321227285843	16.118092000271	16.2636436077415	15.7514888397621	A0A0H3GPD4	KPHS_13040	GNAT family acetyltransferase
970	A0A0H3GPD5	KPHS_13930	13.571048811296	13.8053612158117	13.7916202210333	12.3790856269707	12.7769388316328	12.346605264637	12.7700293964082	12.6193122670393	10.3456368330471	A0A0H3GPD5	KPHS_13930	Secretion protein HlyD
971	A0A0H3GPD6	KPHS_30720	15.239587949653	14.9648316639867	15.4008053286174	14.966501403821	14.4980668717488	14.3448749339063	14.6274212179369	14.5034681143763	14.4714715656125	A0A0H3GPD6	KPHS_30720	Metal-dependent amidase/aminoacylase/carboxypeptidase
972	A0A0H3GPD8	KPHS_24600	15.0155159122517	15.6788524853785	15.1068193910013	14.5209708698306	14.3059633071745	14.3402892216133	14.5626661551909	15.1437256191618	14.835010094871	A0A0H3GPD8	KPHS_24600	histidine kinase
973	A0A0H3GPD9	KPHS_13090	23.0187040499772	23.1996715316137	23.2104231519375	21.183939438738	21.022899496146	20.9225147102427	21.2539177150688	21.4108536709696	21.6132586938336	A0A0H3GPD9	KPHS_13090	Lysine decarboxylase 1
974	A0A0H3GPE1	KPHS_13980	13.133175824477	12.5755902684527	13.4170731045769	15.2245634176445	15.0510094935457	15.284814053708	13.8529140045088	14.054198398672	10.3456368330471	A0A0H3GPE1	KPHS_13980	Putative glutamate--cysteine ligase 2
975	A0A0H3GPE4	KPHS_24650	13.3075929065915	10.2846819867078	10.3892034278555	12.8578437416699	13.3263944286074	13.0209841180811	13.3125201352879	12.8801852459789	13.2665343040318	A0A0H3GPE4	KPHS_24650	Malonyl CoA-acyl carrier protein transacylase
976	A0A0H3GPE7	KPHS_30870	10.299664715647	10.2846819867078	10.3892034278555	15.2321468674995	9.81870287158063	15.4973866197936	15.4192765191919	15.0750917945647	14.9485055368893	A0A0H3GPE7	KPHS_30870	TonB-dependent receptor
977	A0A0H3GPF2	KPHS_13240	20.6910930768505	20.5049985629933	20.8364849956142	14.2956426616617	14.0698440336973	14.270648571708	14.825523665388	14.6398390130526	14.1954861860359	A0A0H3GPF2	KPHS_13240	Sucrose-6-phosphate hydrolase
978	A0A0H3GPF8	KPHS_13290	13.3808932124332	13.2354313356681	13.0538164561689	11.328353107006	11.9058528652549	9.8248176681962	10.2277739446533	10.2958094542839	10.3456368330471	A0A0H3GPF8	KPHS_13290	IprA winged helix-turn-helix domain-containing protein
979	A0A0H3GPF9	KPHS_14130	17.505744007302	17.2642777130708	17.707421335561	17.4224193143602	17.4802974824318	17.5116033450407	17.5562207873784	17.6165815648676	17.3996872614527	A0A0H3GPF9	KPHS_14130	ABC transport system periplasmic dipeptide binding component
980	A0A0H3GPG2	KPHS_13340	16.9796776142018	16.9854571871063	17.511521314591	17.4025672221114	17.4761484883673	17.6301643089789	18.1362623831062	18.4004605379483	18.3930572630312	A0A0H3GPG2	KPHS_13340	Periplasmic binding protein
981	A0A0H3GPG4	KPHS_14180	17.223842167824	17.3469497488079	16.9981162820742	17.6309023322946	17.7656160696521	17.3642100662796	18.3820315190661	18.4904989030749	18.5711240604309	A0A0H3GPG4	KPHS_14180	Choline transport protein BetT
982	A0A0H3GPG5	KPHS_24850	16.7498628672132	16.5202032387855	16.8623866774139	15.9216374866112	15.6705933501585	15.8824441100612	16.2895037994456	16.4420966619607	16.5427435023832	A0A0H3GPG5	KPHS_24850	NAGC-like transcriptional regulator
983	A0A0H3GPG8	KPHS_00010	18.3230320876881	18.4583060596051	18.7539076201814	18.2407037366646	18.5184822150143	18.3367823733613	18.5485500635955	18.4998974032892	18.8258165828716	A0A0H3GPG8	KPHS_00010	Flavodoxin
984	A0A0H3GPH2	kup	17.9727419697701	18.0789924025825	17.6431417528904	17.2031161177092	17.2077747447159	16.9681374704219	17.7062069627131	17.7368017954827	17.8942102356848	A0A0H3GPH2	kup	Low affinity potassium transport system protein Kup
985	A0A0H3GPH5	sufS	13.8022247085876	13.4102989975942	11.8848291816602	15.5895927264939	15.5517915569573	15.3893902760234	15.1772515800305	14.7048184584642	15.0660265912271	A0A0H3GPH5	sufS	Cysteine desulfurase
986	A0A0H3GPH6	KPHS_24950	17.5351605744435	17.4007275196577	17.7469058708369	15.9737811454918	15.949068997357	16.2054547227047	16.3788660647726	16.4667219552597	17.048726569538	A0A0H3GPH6	KPHS_24950	Spermidine N1-acetyltransferase
987	A0A0H3GPH7	rbsK	16.6989055286362	16.3707846083223	16.789321538195	15.7450998572485	15.7400056550447	15.6898960946208	15.5813293303153	15.2219026311573	15.387217494634	A0A0H3GPH7	rbsK	Ribokinase
988	A0A0H3GPH8	KPHS_14330	10.299664715647	10.2846819867078	10.3892034278555	17.0976807451668	16.9859462908107	17.2440698673185	16.7858561324947	16.6335400388564	16.9404403083802	A0A0H3GPH8	KPHS_14330	Sugar-binding domain protein
989	A0A0H3GPI1	mobA	14.5503704067969	14.4441076056179	15.1622091831041	14.3724570347809	14.2051042537305	14.3160401638155	14.039892461518	14.0472765843672	14.0514061744307	A0A0H3GPI1	mobA	Molybdenum cofactor guanylyltransferase
990	A0A0H3GPI2	KPHS_25000	16.3375943787778	10.2846819867078	15.9635104595728	16.1790123126025	15.9856517883978	16.0076246930342	15.4070738953587	15.7646211178582	15.2418726203388	A0A0H3GPI2	KPHS_25000	Universal stress protein
991	A0A0H3GPI4	KPHS_31320	10.299664715647	10.2846819867078	10.3892034278555	14.0497347028531	14.1577396127051	13.9534174481379	14.2515285757004	14.6366717339909	13.9890006232706	A0A0H3GPI4	KPHS_31320	HTH tetR-type domain-containing protein
992	A0A0H3GPI5	KPHS_25050	10.299664715647	10.2846819867078	10.3892034278555	14.3607913902245	14.7408657908411	14.7647785243185	10.2277739446533	10.2958094542839	10.3456368330471	A0A0H3GPI5	KPHS_25050	Abasic site processing protein
993	A0A0H3GPI6	polA	18.5547969252586	18.5787375129862	18.4202091101238	17.8451291239055	17.9371819617604	17.8364069582031	18.1987018731996	18.0631295936201	18.1794086787151	A0A0H3GPI6	polA	DNA polymerase I
994	A0A0H3GPI8	KPHS_13590	13.0444960654006	12.8415290675607	13.2898836923598	12.9883917304742	13.063853107572	13.0231385252718	12.0746370766033	12.3889177195211	10.3456368330471	A0A0H3GPI8	KPHS_13590	Xylose isomerase-like TIM barrel
995	A0A0H3GPJ3	KPHS_00260	14.8178702899395	15.5168493187516	14.8069829050468	14.7326683357267	15.0389228675336	14.7349469025526	15.5721863907959	15.2867332692205	15.7628138788023	A0A0H3GPJ3	KPHS_00260	Sensory histidine kinase/phosphatase NtrB
996	A0A0H3GPJ4	KPHS_31520	19.2126163659595	19.1567663835639	19.2642450328822	20.1935259621193	20.2568246919479	20.2902468147126	20.4265575746777	20.4616784650982	20.5003652388006	A0A0H3GPJ4	KPHS_31520	Phosphoenolpyruvate synthase
997	A0A0H3GPJ7	selO	12.6096230561426	13.1729509948927	12.5033892345183	14.6610893271209	14.4053428485488	14.5822878731042	14.7914114782392	15.1885777768726	15.0424285579307	A0A0H3GPJ7	selO	Protein adenylyltransferase SelO
998	A0A0H3GPJ8	KPHS_13790	14.8187212520773	10.2846819867078	14.301061323884	15.5697146923996	15.4065865075453	15.4928629820552	13.8654131429587	14.0658701753026	10.3456368330471	A0A0H3GPJ8	KPHS_13790	Phosphosugar isomerase
999	A0A0H3GPJ9	btuC	12.8464803940895	12.5448501372081	12.1755362173107	10.5675049074793	12.2044311418555	12.1275569097695	10.2277739446533	10.2958094542839	10.3456368330471	A0A0H3GPJ9	btuC	Vitamin B12 import system permease protein BtuC
1000	A0A0H3GPK1	ihfA	21.426158759093	21.4111760420798	21.3074910526375	21.3897489119413	21.4500434598042	21.3945829922056	21.6427375491768	21.7385180186116	21.9485688933855	A0A0H3GPK1	ihfA	Integration host factor subunit alpha
1001	A0A0H3GPK2	ramA	16.6227	16.5619032337075	15.7800445467375	9.81162011390804	9.81870287158063	11.9983656993362	14.3009666048716	14.3070162790691	14.3094996770788	A0A0H3GPK2	ramA	Transcriptional regulator RamA
1002	A0A0H3GPK3	thrS	20.8268697706058	20.8032221976681	20.8546323309077	20.4389368505989	20.2476061678092	20.4521344013749	20.9562373065345	21.1117355914308	21.154473492814	A0A0H3GPK3	thrS	Threonine--tRNA ligase
1003	A0A0H3GPK5	KPHS_13940	16.5314724618928	16.7240062924314	16.5951480316534	15.3844	15.9166785397155	15.7062576249182	15.7421860013476	15.9747678330574	16.1813341634317	A0A0H3GPK5	KPHS_13940	Efflux pump membrane transporter
1004	A0A0H3GPK7	KPHS_31770	14.9427477770021	14.7733454840987	15.1345757329789	14.7458589498067	14.7544628577754	14.559192856947	13.3005666650881	12.8785518376247	13.3280838197639	A0A0H3GPK7	KPHS_31770	Protein kinase-like protein
1005	A0A0H3GPK8	vapC	10.299664715647	10.2846819867078	10.3892034278555	13.2621756899457	12.9650279468116	13.4253026566467	11.7400536253025	12.6523220798183	12.5382908847155	A0A0H3GPK8	vapC	Ribonuclease VapC
1006	A0A0H3GPL1	KPHS_25200	14.5430186253726	14.5242210707115	14.4142818407099	15.1801236651484	15.4246061566388	15.1870865905479	14.3199122845677	14.5365967155783	14.5234089461269	A0A0H3GPL1	KPHS_25200	L-threonate dehydrogenase
1007	A0A0H3GPL2	KPHS_00410	18.7898875348268	18.7085592365166	18.592625299328	18.5773771254531	18.5384137337785	18.4016211604478	18.4832318008157	18.5090160050947	18.4328425685984	A0A0H3GPL2	KPHS_00410	Formate dehydrogenase-O alpha subunit
1008	A0A0H3GPL4	KPHS_31870	15.627171905977	15.724812571859	15.5147386051849	13.8377946195608	13.6350628112916	13.6426338363727	14.485880960065	14.2555406025288	14.6259516761864	A0A0H3GPL4	KPHS_31870	ATP-binding protein of oligopeptide ABC transport system
1009	A0A0H3GPL7	KPHS_14090	13.9095463985418	13.7255846697088	13.6189164664308	13.4839716021477	13.2032133497828	13.1027885041673	13.9279634236632	14.0021942544916	14.1346448755319	A0A0H3GPL7	KPHS_14090	Glutathione import ATP-binding protein GsiA
1010	A0A0H3GPM1	KPHS_14140	13.8607498552135	14.1679177123051	14.9750470889647	14.610256822948	14.5490157989541	14.9329752084729	14.5946842534396	14.7978239675932	15.2111350378056	A0A0H3GPM1	KPHS_14140	GCN5-related N-acetyltransferase
1011	A0A0H3GPM4	KPHS_14190	19.2785177617778	19.2049070586362	19.6640252930918	19.2065761672336	19.5538	19.495752598398	18.405115487325	18.395974936062	18.3306773124145	A0A0H3GPM4	KPHS_14190	Inhibitor of vertebrate lysozyme
1012	A0A0H3GPM5	KPHS_00560	16.3883190680345	16.6059115727775	15.6176792120216	14.4059224229032	14.4114315858329	14.3690797881836	13.4965151798376	13.7081990253078	14.0192775588616	A0A0H3GPM5	KPHS_00560	Raffinose permease
1013	A0A0H3GPM6	KPHS_32020	15.8952460338152	16.6518855482976	16.8184606381283	15.7003317802539	15.7720331361744	15.7060197213129	15.915771807588	15.7465369539384	15.1753818937861	A0A0H3GPM6	KPHS_32020	YchJ-like middle NTF2-like domain-containing protein
1014	A0A0H3GPM8	KPHS_14240	15.8152865132047	15.4950908310683	15.2241347766584	14.0966903923321	13.9111850554853	15.1400338569035	13.7243037064267	14.6919129211291	16.0455564742468	A0A0H3GPM8	KPHS_14240	S-transferase
1015	A0A0H3GPN0	KPHS_32070	18.8711126498236	16.6559784166676	16.7893381426629	17.8900848879905	16.6094023903665	16.3911024910264	18.4694830413047	18.3616215841197	17.6227003919327	A0A0H3GPN0	KPHS_32070	Nitrate reductase 1, delta subunit, assembly function
1016	A0A0H3GPN4	KPHS_14380	10.299664715647	13.9072882881139	14.758299117897	14.0151607351534	13.7887942239412	13.933588646882	14.7823097488521	14.5821999951624	14.8132907726092	A0A0H3GPN4	KPHS_14380	Enterochelin esterase
1017	A0A0H3GPN5	KPHS_25500	10.299664715647	10.2846819867078	14.7713068049008	15.3694046649585	15.8289567383734	15.2195551762476	15.4652161527976	15.8332144331194	15.0477816649497	A0A0H3GPN5	KPHS_25500	UPF0056 inner membrane protein
1018	A0A0H3GPN6	KPHS_14340	10.299664715647	10.2846819867078	10.3892034278555	12.6228598389015	13.1329228988065	12.778354492889	10.2277739446533	10.2958094542839	10.3456368330471	A0A0H3GPN6	KPHS_14340	Transketolase domain protein
1019	A0A0H3GPN7	KPHS_32120	17.0278986731755	17.1915722267289	15.5658514358709	15.9873674898715	16.7067624213216	16.2441592420307	17.4352859926916	16.9236539436604	16.9405194432729	A0A0H3GPN7	KPHS_32120	Sensor protein
1020	A0A0H3GPN8	cpxA	17.1727826416352	17.2636108465156	16.7502132587243	16.5817813406119	16.6036218875481	16.4426500206024	17.1080412653954	17.3578579764295	17.1896875570855	A0A0H3GPN8	cpxA	Sensor histidine kinase CpxA
1021	A0A0H3GPP0	KPHS_14430	15.1277410244286	15.5499864273386	14.8628257200377	15.0154686152767	14.8937385916804	14.6955717593026	16.1801697781135	15.8488118194186	16.6270813295565	A0A0H3GPP0	KPHS_14430	Ferric enterobactin (Enterochelin) transport
1022	A0A0H3GPP1	KPHS_00760	19.6729793824599	19.456925630062	19.9149417263815	19.5292172329867	19.4764641804651	19.5068528778971	18.7528758372122	18.2252732801414	19.1493267684407	A0A0H3GPP1	KPHS_00760	4-hydroxy-4-methyl-2-oxoglutarate aldolase
1023	A0A0H3GPP3	KPHS_25600	10.299664715647	10.2846819867078	10.3892034278555	13.6803553604286	13.3973	13.6079574961025	13.7175785822461	13.3895420477499	13.9492293663212	A0A0H3GPP3	KPHS_25600	4-hydroxythreonine-4-phosphate dehydrogenase
1024	A0A0H3GPP4	KPHS_00810	18.1497006934781	18.0365121342516	18.0482202634203	17.9067453601015	17.890113696409	18.0353197091161	17.7945093266928	17.9110627826895	18.1232189439893	A0A0H3GPP4	KPHS_00810	DNA-binding transcriptional dual regulator
1025	A0A0H3GPP5	KPHS_25650	16.664266796427	16.2406575372605	16.5312238181007	15.5356661779451	15.6475130480594	15.6463987412331	16.3285590791358	16.6441122834109	16.4900869302915	A0A0H3GPP5	KPHS_25650	Aldehyde dehydrogenase
1026	A0A0H3GPP7	uxaB	16.130749422251	16.2143537568242	16.6315119511039	16.3216523135563	16.2353802069918	16.3670922879286	16.1043094503749	16.0736147102976	16.1978714962554	A0A0H3GPP7	uxaB	Altronate oxidoreductase
1027	A0A0H3GPP8	KPHS_00860	17.5258161177981	17.2651159109487	17.8201460795664	15.5232594158564	15.7776370465714	15.5310022970436	16.1763910663552	16.1416412816156	16.1092282208366	A0A0H3GPP8	KPHS_00860	Cystathionine beta-lyase
1028	A0A0H3GPP9	KPHS_32270	12.8111574195485	12.5900154849864	13.3318984681943	12.5608857730744	12.4768010225882	12.4768499270467	10.2277739446533	10.2958094542839	10.3456368330471	A0A0H3GPP9	KPHS_32270	Cation transport regulator
1029	A0A0H3GPQ1	prmC	15.0440337927002	10.2846819867078	13.7204331155651	14.5042866889488	14.4620004512305	14.4960237632503	14.9840275784846	14.9276188841344	15.1195376842138	A0A0H3GPQ1	prmC	Release factor glutamine methyltransferase
1030	A0A0H3GPQ3	KPHS_00910	14.4121032387125	14.4597182686944	14.8160858623122	13.7302213962219	13.9109309467201	14.6676429036985	15.0113257552376	14.923932364385	14.7064792796181	A0A0H3GPQ3	KPHS_00910	LysR-family transcriptional regulator
1031	A0A0H3GPQ5	KPHS_00960	14.8940723300594	15.0424912763407	14.5345776388599	14.237488902643	13.9610267520609	14.1227778954374	14.5508042195756	14.550975241862	14.6371989190487	A0A0H3GPQ5	KPHS_00960	HTH araC/xylS-type domain-containing protein
1032	A0A0H3GPQ6	prs	21.3135299502957	21.3046994576394	21.5606098835699	20.8620114640812	20.7237549214104	20.7948669409662	21.4211231482525	21.5053992710124	21.6937084982032	A0A0H3GPQ6	prs	Ribose-phosphate pyrophosphokinase
1033	A0A0H3GPQ8	argB	16.5665576767772	16.7879982142746	16.6553611499555	16.929392588791	16.834056527548	17.0311907385182	16.1525834059497	16.9807004775157	17.0681963024942	A0A0H3GPQ8	argB	Acetylglutamate kinase
1034	A0A0H3GPR0	ychF	20.6329901613033	20.2095429224081	20.5987936014782	19.7624764775615	19.8690948220107	19.9108334964171	20.0717151598218	20.1807778770472	20.2033837567128	A0A0H3GPR0	ychF	Ribosome-binding ATPase YchF
1035	A0A0H3GPR2	entS	13.0929125462026	13.6606339405097	13.1315259115233	13.0399737227235	13.1177709442968	13.0254145296426	14.7291244254415	14.2242155075597	15.1053157509946	A0A0H3GPR2	entS	Enterobactin exporter EntS
1036	A0A0H3GPR5	KPHS_14480	16.4544813409493	16.4082364578749	17.0660299545837	16.8720554444045	16.7599216087494	16.8718960339393	17.5790576075512	17.5514007801827	17.5832884666797	A0A0H3GPR5	KPHS_14480	isochorismatase
1037	A0A0H3GPR6	KPHS_26000	16.702495866431	16.618033337351	17.3212637718571	13.6046161722447	13.9131640766992	13.5042911247578	13.8703724263875	13.6174568876843	13.6565975848753	A0A0H3GPR6	KPHS_26000	5-hydroxyisourate hydrolase
1038	A0A0H3GPR7	KPHS_14490	15.6578520934594	15.6979332268402	15.7928283870075	15.7344850610348	15.9147099280854	15.8666151883059	16.3352752224876	16.3328018443995	16.0689397328296	A0A0H3GPR7	KPHS_14490	2,3-dihydro-2,3-dihydroxybenzoate dehydrogenase
1039	A0A0H3GPR8	KPHS_01110	20.4543929881025	20.3589204174088	20.3781946398913	20.3474385488882	20.6695628464963	20.4440520596053	20.5005581018793	20.4837047546115	20.2033837567128	A0A0H3GPR8	KPHS_01110	UPF0438 protein YifE
1040	A0A0H3GPS2	ilvE	19.8447131694728	19.7816639892692	20.0085178135005	18.7799339358656	18.8654582608926	18.8988115326077	18.802569395833	18.8576951655429	18.9207364262348	A0A0H3GPS2	ilvE	Branched-chain-amino-acid aminotransferase
1041	A0A0H3GPS3	map.1	14.8214875798224	14.5278406928483	14.7566509830108	14.2506787418678	14.3769447434054	14.5896828416958	15.0062807944048	15.1705710053128	15.1294477590414	A0A0H3GPS3	map	Methionine aminopeptidase
1042	A0A0H3GPS4	KPHS_14590	14.5784696501695	15.6237058921365	14.5187210211553	15.0425559534206	15.1025857857584	14.954087819713	15.4065882828132	15.2264159893816	15.467380101443	A0A0H3GPS4	KPHS_14590	Periplasmic binding protein/LacI transcriptional regulator
1043	A0A0H3GPS6	KPHS_01210	17.7841683134314	17.6125415474652	17.6269900854528	16.3875452447924	16.3738462008272	16.5347067973549	16.9918135483064	17.2651256930063	17.0323357670774	A0A0H3GPS6	KPHS_01210	Peptidyl-prolyl cis-trans isomerase C
1044	A0A0H3GPS7	mtnA	14.0810716007503	14.5783386194368	14.9692010309702	14.8344457098722	14.1438653688683	15.2310366014868	15.0520934835842	15.7311576575758	15.1250166092256	A0A0H3GPS7	mtnA	Methylthioribose-1-phosphate isomerase
1045	A0A0H3GPT1	KPHS_26200	13.0175626782884	10.2846819867078	10.3892034278555	15.7426801959651	15.6729202087782	15.4098623839434	10.2277739446533	14.4541718406482	10.3456368330471	A0A0H3GPT1	KPHS_26200	Major myo-inositol transporter
1046	A0A0H3GPT3	KPHS_14530	12.4331581630696	12.5853317711535	13.2309520918793	9.81162011390804	11.5894512682563	11.2111629962861	10.2277739446533	10.2958094542839	10.3456368330471	A0A0H3GPT3	KPHS_14530	Transcriptional regulator, XRE family
1047	A0A0H3GPT7	wecA	15.5825031364598	15.9481866844884	14.8021853981567	15.0919613124704	15.1687118502641	15.005970631769	15.8850073367986	15.7707396093244	15.8723213525046	A0A0H3GPT7	wecA	Undecaprenyl-phosphate alpha-N-acetylglucosaminyl 1-phosphate transferase
1048	A0A0H3GPU2	mtnK	10.299664715647	14.8699946867687	15.0382589642117	14.6932136103187	14.6741692098539	14.8351387791971	15.1894333669346	15.1466355455784	15.0738348552403	A0A0H3GPU2	mtnK	Methylthioribose kinase
1049	A0A0H3GPU3	KPHS_01360	16.0206780439172	15.9703359268193	15.6816	15.802670270955	15.6910160413014	15.4892579622444	15.4392396843236	15.3152075366717	15.4725737923645	A0A0H3GPU3	KPHS_01360	Glucose-1-phosphate thymidylyltransferase
1050	A0A0H3GPU6	KPHS_14680	15.7352218975269	15.976813340447	15.6991295770034	14.7698552475918	14.7448799746168	14.8503504070817	14.5637775673732	14.7605565312784	15.1660180628254	A0A0H3GPU6	KPHS_14680	Periplasmic binding protein/LacI transcriptional regulator
1051	A0A0H3GPU9	KPHS_14890	18.3707624514275	19.7136026123169	18.7503722228111	19.3069393791838	19.3892828390561	19.3327011469915	20.1526350795319	18.9965	18.9468952994265	A0A0H3GPU9	KPHS_14890	Alkyl hydroperoxide reductase subunit F
1052	A0A0H3GPV0	wzyE	15.3294533267814	15.5161165160896	15.4562785180845	14.899877535465	14.9945	15.1929693805897	15.6034190353396	15.8493982377829	15.8844876306277	A0A0H3GPV0	wzyE	Probable ECA polymerase
1053	A0A0H3GPV2	KPHS_26450	10.299664715647	10.2846819867078	10.3892034278555	12.3236204556125	11.9469921498873	12.6872541163089	12.2098241440933	10.2958094542839	10.3456368330471	A0A0H3GPV2	KPHS_26450	Pentose kinase
1054	A0A0H3GPV3	KPHS_32820	17.7041311805595	17.6121606085466	17.7601671809223	17.5888943824454	17.734780212519	17.6256777169498	18.2648546921136	18.3740147429138	18.2461334349189	A0A0H3GPV3	KPHS_32820	Cold shock protein E
1055	A0A0H3GPV4	pagP	16.5728103245644	16.7689293013438	15.7352840534924	16.3045987825466	16.4792645027821	16.136945414653	16.3063358293691	16.4152148179168	16.6398248862655	A0A0H3GPV4	pagP	Lipid A acyltransferase PagP
1056	A0A0H3GPV6	KPHS_01460	20.4089500531387	20.3350736951685	19.9705718995238	20.144945814396	20.2659846854171	20.0663509541713	20.1394597028179	20.0088310141953	19.8745575479963	A0A0H3GPV6	KPHS_01460	Uroporphyrinogen III methylase
1057	A0A0H3GPV8	KPHS_32870	15.7662810078905	16.0294386515276	15.5383728009585	15.5676308298473	15.2319244308411	15.4832000565868	10.2277739446533	16.0204486510807	16.6155861234167	A0A0H3GPV8	KPHS_32870	Transcriptional regulator LysR
1058	A0A0H3GPV9	lipA	20.2245256394285	20.1561037129515	20.4153476064058	19.2308164544841	18.7153127793127	19.111672458638	19.9369580453164	19.8840908887122	19.9050611238312	A0A0H3GPV9	lipA	Lipoyl synthase
1059	A0A0H3GPW0	cyaY	16.1386551832114	16.042149598947	16.4621610774661	15.8930333393142	16.2108759912334	16.1998485337269	16.1253405919606	15.978202751852	15.973916914804	A0A0H3GPW0	cyaY	Iron-sulfur cluster assembly protein CyaY
1060	A0A0H3GPW3	rlpA	19.2476028617159	19.2768123488395	19.0554464860536	18.5931361639212	18.6431405649488	18.5883469827669	19.3263078157444	19.231113197039	19.5373795910882	A0A0H3GPW3	rlpA	Endolytic peptidoglycan transglycosylase RlpA
1061	A0A0H3GPW4	KPHS_01560	16.3583259964474	16.2318263918765	16.6973786109602	16.3005166434208	16.0737235016772	16.3665997744681	16.4781767651351	16.444332190147	16.3506297813502	A0A0H3GPW4	KPHS_01560	Flavin mononucleotide phosphatase
1062	A0A0H3GPW6	KPHS_01610	16.8700331648205	16.7367582961754	17.1029233699549	16.9773282657194	17.0134445990912	16.9659805637509	17.5489447347635	17.6907711238338	17.5054013950246	A0A0H3GPW6	KPHS_01610	Medium/long-chain acyl-CoA thioesterase YigI
1063	A0A0H3GPW8	KPHS_15090	15.1336219511391	14.9201632405654	15.3962612539023	15.1745428362257	15.0023660363037	15.2544241977959	15.1885657650426	15.2445029302013	15.5302606749219	A0A0H3GPW8	KPHS_15090	Alpha-ribazole phosphatase
1064	A0A0H3GPX0	KPHS_15140	17.2225294095048	17.2922095248247	17.4845801636202	18.1061672587583	17.9819983284538	18.3291034631875	16.2878863650024	16.5981861882676	16.9790394039836	A0A0H3GPX0	KPHS_15140	Zinc ribbon-containing protein
1065	A0A0H3GPX1	KPHS_01660	15.2517144281392	14.9786147306248	14.5383548474973	14.0305912909602	13.4465577422459	9.8248176681962	13.9092658375177	10.2958094542839	10.3456368330471	A0A0H3GPX1	KPHS_01660	Homoserine/homoserine lactone efflux protein
1066	A0A0H3GPX2	KPHS_33020	10.299664715647	10.2846819867078	12.2912829195599	16.6835414956696	16.2576351304254	15.3409830210494	10.2277739446533	12.7603486918803	10.3456368330471	A0A0H3GPX2	KPHS_33020	Threonine dehydratase
1067	A0A0H3GPX4	KPHS_15190	10.299664715647	13.4387326422621	10.3892034278555	13.0599936512676	12.7933409063242	12.9236231896991	13.0872904075084	10.2958094542839	13.575621759506	A0A0H3GPX4	KPHS_15190	Glutamate/aspartate ABC superfamily ATP binding cassette transporter, permease protein
1068	A0A0H3GPX5	KPHS_01710	16.392303573657	16.4130409917221	16.9060035344098	17.4227192970571	17.5310559910126	17.5713150260338	16.4611331744796	16.4794813239491	16.3562959858407	A0A0H3GPX5	KPHS_01710	Dienelactone hydrolase
1069	A0A0H3GPX8	ubiB	17.5834524759276	17.8268264153842	16.9635773456111	17.0159026504833	16.9884542243306	16.8671839906927	17.5258491635297	17.6793566819393	17.7969806527581	A0A0H3GPX8	ubiB	Probable protein kinase UbiB
1070	A0A0H3GPY0	KPHS_15290	17.5577815090109	17.6177297501629	17.9166633169663	17.2219217973495	17.0056087779079	17.1275756272525	17.4623899239018	17.4862108976929	17.498627369262	A0A0H3GPY0	KPHS_15290	UMP phosphatase
1071	A0A0H3GPY2	rfaH	14.6505452661327	14.643406975731	14.4738322070393	13.727825186615	14.0723256903798	14.4257807856144	13.6292501828814	10.2958094542839	10.3456368330471	A0A0H3GPY2	rfaH	Transcription antitermination protein RfaH
1072	A0A0H3GPY3	KPHS_14830	14.3069445392876	14.570490781345	13.9625388944444	14.5961066835146	14.8245155470599	14.9545867543699	14.4357913655816	14.0374936962466	13.364643327458	A0A0H3GPY3	KPHS_14830	Aminotransferase
1073	A0A0H3GPY5	glnS	20.8268697706058	20.6473513859674	21.0165199175496	20.1048684028572	20.142113109123	20.1874873068582	20.4046981572764	20.2972917811506	20.3220281447202	A0A0H3GPY5	glnS	Glutamine--tRNA ligase
1074	A0A0H3GPY6	KPHS_33170	10.299664715647	14.9816112283096	17.168805883161	15.3858792245841	15.9250981052055	9.8248176681962	10.2277739446533	15.9289500958813	10.3456368330471	A0A0H3GPY6	KPHS_33170	Muramoyltetrapeptide carboxypeptidase
1075	A0A0H3GPY7	fadB	12.0964449042089	13.2401033829324	19.275108442072	13.8393039807902	17.4807507523051	16.8827962370388	17.0255377275839	14.4353005071389	13.8768854147951	A0A0H3GPY7	fadB	Fatty acid oxidation complex subunit alpha
1076	A0A0H3GPY8	KPHS_15390	19.7309656305177	19.7042262542341	20.2051300908502	19.3647878350089	19.3505424036871	19.5862230763559	19.0882759200408	19.2319566987235	19.479964690253	A0A0H3GPY8	KPHS_15390	Flavodoxin
1077	A0A0H3GPY9	KPHS_26850	10.299664715647	10.2846819867078	10.3892034278555	12.2651415769046	12.7358534078443	12.5572816212804	13.4210860332817	13.3296395107034	13.707533696825	A0A0H3GPY9	KPHS_26850	Transcriptional regulator, LysR family
1078	A0A0H3GPZ0	KPHS_33220	14.6910070983134	14.7544603801581	14.5483650504513	16.5670126351847	16.6201173673592	16.4968391300047	15.1674149284009	15.1148590410665	14.9973068824461	A0A0H3GPZ0	KPHS_33220	SpoVR family protein
1079	A0A0H3GPZ1	KPHS_15440	20.7005533998944	20.7228035650464	21.0484039609478	20.9151227788123	20.9047181159262	20.8812077529835	21.0855202590669	21.2785139603414	21.3595022010457	A0A0H3GPZ1	KPHS_15440	Phosphoglucomutase
1080	A0A0H3GPZ2	murB	15.8387292598631	15.4977225421816	15.8433401152068	15.5521794058128	15.5336686937612	15.6293	15.6016092810843	15.5004324958145	15.9307026799644	A0A0H3GPZ2	murB	UDP-N-acetylenolpyruvoylglucosamine reductase
1081	A0A0H3GPZ3	KPHS_26900	10.299664715647	10.2846819867078	10.3892034278555	14.7944389644949	15.1188649858254	14.8840108015156	10.2277739446533	10.2958094542839	10.3456368330471	A0A0H3GPZ3	KPHS_26900	PTS family enzyme IIA/ enzyme IIBC
1082	A0A0H3GPZ4	KPHS_33270	14.2596250837008	14.5705169247022	14.9233105080989	14.2618841283438	14.3783239439464	14.3338479970451	14.5024881720227	14.3997841926492	14.1066046397576	A0A0H3GPZ4	KPHS_33270	UPF0260 protein KPHS_33270
1083	A0A0H3GPZ5	nusG	21.2047165114698	21.2029696155393	21.5099838302465	20.5097098864265	20.4620497082884	20.6687582298744	21.2841639892528	21.303496306082	21.1473490618994	A0A0H3GPZ5	nusG	Transcription termination/antitermination protein NusG
1084	A0A0H3GPZ7	KPHS_26950	10.299664715647	10.2846819867078	10.3892034278555	15.0805035678481	14.724475293094	14.8346284246869	15.1574689190713	15.0242143397883	15.1285311272677	A0A0H3GPZ7	KPHS_26950	Periplasmic binding protein/LacI transcriptional regulator
1085	A0A0H3GPZ8	KPHS_33320	20.541197750316	20.6949693747552	20.6619873818115	20.2680041300045	20.2568246919479	20.1482279031227	20.4373643215384	20.4945930625356	20.5552271320981	A0A0H3GPZ8	KPHS_33320	Septum site-determining protein MinD
1086	A0A0H3GPZ9	rpoB	22.4403443773513	22.687925396104	22.6148526417009	22.1523372062165	21.8139523777994	21.9166853417369	22.8307058779198	22.7521927243211	22.8964048415771	A0A0H3GPZ9	rpoB	DNA-directed RNA polymerase subunit beta
1087	A0A0H3GQ00	KPHS_27000	13.2250329516384	13.2905579448517	13.3065275832393	13.3774286364048	12.9242707681314	12.7353640661512	13.5478776915965	14.0365498952999	13.9632042545788	A0A0H3GQ00	KPHS_27000	TetR/AcrR-family trancriptional regulatory protein
1088	A0A0H3GQ01	KPHS_15540	18.8097246356899	18.5933461745423	18.8090064373242	18.2038144834998	18.2165022703001	18.1732449464205	17.940558546744	17.6184542998243	17.9511630012586	A0A0H3GQ01	KPHS_15540	Hydrolase-oxidase
1089	A0A0H3GQ02	KPHS_27050	17.4042692962383	17.2350214814812	17.2126225120707	18.223374986751	18.3400000590952	18.2990160353628	17.3038833163854	17.4542896306996	16.8191502099045	A0A0H3GQ02	KPHS_27050	NADH:flavin oxidoreductase/NADH oxidase
1090	A0A0H3GQ03	KPHS_02060	16.3187363217351	16.1662601068857	16.0013022969301	14.8829674316302	14.9302052777499	15.0453796159393	14.9126600368191	15.2009139657225	14.9550695580462	A0A0H3GQ03	KPHS_02060	diguanylate cyclase
1091	A0A0H3GQ04	KPHS_14880	22.3258079691098	22.1595012675731	22.4868999354265	22.6151163380895	22.5676827273653	22.5400706511857	22.3456889309862	22.5814168548482	22.8400762673401	A0A0H3GQ04	KPHS_14880	Alkyl hydroperoxide reductase C
1092	A0A0H3GQ05	KPHS_33370	16.269308332746	16.3924973525308	16.5983600864785	16.0342372112117	16.0192165233694	16.026474968545	16.5858325373728	16.593464974955	16.4094320740143	A0A0H3GQ05	KPHS_33370	tRNA threonylcarbamoyladenosine biosynthesis protein TsaB
1093	A0A0H3GQ07	KPHS_27100	14.4497140073428	14.3654585043331	14.6648655861296	13.2964684760297	13.121780552855	12.8049982090963	13.2539812818818	13.6762735575437	10.3456368330471	A0A0H3GQ07	KPHS_27100	Allantoate amidohydrolase
1094	A0A0H3GQ08	KPHS_14930	17.776888879828	17.8195303295571	17.4718922946698	16.8901273343739	17.1066736538106	16.7228633081329	16.700053086757	16.935337204116	17.1641510779107	A0A0H3GQ08	KPHS_14930	DcuC family dicarboxylate transport protein
1095	A0A0H3GQ10	KPHS_15640	17.5809222286529	17.8430818846149	17.7652643286517	18.3360366891234	18.3330647643581	18.0507223697469	17.1960215457026	18.3987505108142	18.5986311563878	A0A0H3GQ10	KPHS_15640	Succinate dehydrogenase cytochrome b556 subunit
1096	A0A0H3GQ11	nudL	15.4838116173326	15.5443902731948	15.2494089643094	15.173854947359	14.7931357224604	15.0508773587567	14.8427008653001	15.0618463828439	15.3651842210335	A0A0H3GQ11	nudL	Uncharacterized Nudix hydrolase NudL
1097	A0A0H3GQ13	tatE	20.1574115060411	20.2861641361551	19.8661270682974	19.7364812924501	19.9047187024169	19.6548197460249	20.656677198094	20.7702273164771	20.7929185262504	A0A0H3GQ13	tatE	Probable Sec-independent protein translocase protein TatE
1098	A0A0H3GQ14	hemE	17.4530402500537	17.3975258228306	17.812605444381	17.3952020694232	17.4108265075425	17.5071663391678	17.4672828408558	17.2887384153696	17.4442543458944	A0A0H3GQ14	hemE	Uroporphyrinogen decarboxylase
1099	A0A0H3GQ15	KPHS_15690	19.8203907649387	19.7898292085626	20.0111105665847	20.2030487299518	20.0282932912459	20.1382438214599	20.656677198094	20.7060970197934	20.8728420213303	A0A0H3GQ15	KPHS_15690	oxoglutarate dehydrogenase (succinyl-transferring)
1100	A0A0H3GQ16	KPHS_33470	22.5954497099339	22.4861738905062	22.2296712080604	21.1887404234041	21.242974258139	21.1281896593371	21.1059843519496	20.9311634400942	21.154473492814	A0A0H3GQ16	KPHS_33470	PTS system mannose-specific EIIAB component
1101	A0A0H3GQ17	KPHS_15030	21.065217165996	20.9828	20.8636211085329	20.5097098864265	20.6132554330698	20.491880558265	21.235460818233	21.1875030628619	21.2033830696014	A0A0H3GQ17	KPHS_15030	serine-type D-Ala-D-Ala carboxypeptidase
1102	A0A0H3GQ20	KPHS_15740	22.1913577992002	22.2193451113066	22.0084371704219	21.8680099028791	21.8539870310549	21.7496778595205	21.3599593091534	21.4223036871689	21.3220275118544	A0A0H3GQ20	KPHS_15740	Cytochrome d terminal oxidase, polypeptide subunit I
1103	A0A0H3GQ21	rsfS	18.7623815039909	18.6501826775357	18.9502723451057	17.818419470412	17.8016134369413	17.7133883864109	18.6996438074108	18.6933366148371	18.7503028237708	A0A0H3GQ21	rsfS	Ribosomal silencing factor RsfS
1104	A0A0H3GQ22	KPHS_27250	16.0982301713902	15.6902842691158	15.3985390385698	14.8379589250739	14.2350444075139	14.2225732206737	14.5724562249802	14.9435282182033	14.3596081311724	A0A0H3GQ22	KPHS_27250	Transcriptional regulator
1105	A0A0H3GQ23	KPHS_33520	14.3997714879866	14.2584534705659	14.5106499687911	14.1429006839063	13.679983623691	14.2729865579952	14.7071688679721	14.6676665038784	14.689704002404	A0A0H3GQ23	KPHS_33520	Ribosomal RNA large subunit methyltransferase A
1106	A0A0H3GQ24	purH	18.3250592253634	18.2049439001566	18.4859033768453	18.612628800808	18.606128461717	18.5512169925416	19.057152548113	19.0066389834846	19.0794724040622	A0A0H3GQ24	purH	Bifunctional purine biosynthesis protein PurH
1107	A0A0H3GQ25	tolR	18.8245760521001	18.9923618803521	18.6746183608262	18.3406928061106	18.4866710845477	18.3109685600878	19.2203525768686	19.3509867452407	19.3702116599521	A0A0H3GQ25	tolR	Tol-Pal system protein TolR
1108	A0A0H3GQ27	cpoB	18.2360459901794	18.076647341525	18.2915021806607	17.7893308820646	18.0608878580643	17.9167738284281	18.0827249091148	18.3547682982408	18.3078596311703	A0A0H3GQ27	cpoB	Cell division coordinator CpoB
1109	A0A0H3GQ31	leuS	20.1980534523617	20.1696502320662	20.3781946398913	19.6275470237679	19.6487049520242	19.6548197460249	20.2416400071145	20.2466657525039	20.2573225133934	A0A0H3GQ31	leuS	Leucine--tRNA ligase
1110	A0A0H3GQ33	KPHS_33620	19.1629066217035	19.259372580931	19.1570908679232	18.602564302873	18.5227070608554	18.5779457354147	19.0922446941477	19.1255523225072	19.3809472960224	A0A0H3GQ33	KPHS_33620	Carboxy-terminal protease
1111	A0A0H3GQ36	KPHS_15940	18.7753497902054	18.6741452504157	19.0878231234388	18.4217310747329	18.4382671024892	18.5270568842683	18.9841042269496	19.0520247338092	19.1608321886367	A0A0H3GQ36	KPHS_15940	Galactose-1-phosphate uridylyltransferase
1112	A0A0H3GQ37	KPHS_02410	10.299664715647	10.2846819867078	10.3892034278555	11.1129918681071	11.7101145754237	12.0501128348374	12.7066	12.3063362142759	13.3065374870913	A0A0H3GQ37	KPHS_02410	Sorbitol-6-phosphate 2-dehydrogenase
1113	A0A0H3GQ38	rsmF	14.8985668174181	14.7848835312925	15.2382478212007	14.4090012756871	14.3495269630793	14.1386595414417	14.7082257895517	15.0418519439755	15.1363039962709	A0A0H3GQ38	rsmF	Ribosomal RNA small subunit methyltransferase F
1114	A0A0H3GQ40	KPHS_02460	18.2602096558413	18.2662108922563	18.5559719965101	16.623693284362	16.5333458537769	16.6161733813512	16.9303130435599	16.8620404036869	17.0645097119884	A0A0H3GQ40	KPHS_02460	Aspartokinase
1115	A0A0H3GQ41	KPHS_15990	18.708331430564	18.6296158066204	18.7944184244338	18.1585720331236	18.3084082403551	18.1432355135451	18.1716614805997	18.0346341682498	18.2082052803867	A0A0H3GQ41	KPHS_15990	DNA-binding transcriptional regulator ModE
1116	A0A0H3GQ43	KPHS_27500	12.7918435475878	12.4018652455312	12.5160834184822	10.9866566587695	9.81870287158063	9.8248176681962	10.2277739446533	10.2958094542839	10.3456368330471	A0A0H3GQ43	KPHS_27500	DUF4056 domain-containing protein
1117	A0A0H3GQ44	KPHS_16040	15.8761427299835	15.9682215754747	14.8598963190534	15.1122254378948	15.1583599442131	15.0022482085453	15.5872663168947	15.3783705906413	15.4180718430918	A0A0H3GQ44	KPHS_16040	Phosphatase
1118	A0A0H3GQ46	KPHS_33770	14.724773867961	14.8325074038647	15.088931641947	14.6627908244971	14.3582802932349	14.5085584026468	14.8667441032938	14.9208203315343	14.8759036838569	A0A0H3GQ46	KPHS_33770	Exodeoxyribonuclease X
1119	A0A0H3GQ47	KPHS_27550	11.5906069279134	12.3220194438896	13.0182703573907	12.6182845201528	12.7343555810048	12.3142818620963	13.5417632128603	11.4089732954847	13.3208422965458	A0A0H3GQ47	KPHS_27550	ABC superfamily ATP binding cassette transporter
1120	A0A0H3GQ48	KPHS_16090	14.189374196837	14.0284992568983	14.1623071105355	15.0899818991074	15.2392832022061	15.1283053746405	14.6398641537224	14.4962051667649	14.8504223832906	A0A0H3GQ48	KPHS_16090	Diguanylate phosphodiesterase
1121	A0A0H3GQ49	KPHS_02560	15.8601772601296	15.7700936653816	15.9950855306335	9.81162011390804	9.81870287158063	9.8248176681962	16.7500630936821	16.9372156553114	16.8060197020999	A0A0H3GQ49	KPHS_02560	Maltose/maltodextrin transport system permease protein MalG
1122	A0A0H3GQ50	purT	18.2605422868867	18.3520441663137	18.4770042685399	18.2517942464224	18.0411671706362	18.313380592203	18.8959458316472	18.8126793488615	18.8793746221035	A0A0H3GQ50	purT	Formate-dependent phosphoribosylglycinamide formyltransferase
1123	A0A0H3GQ52	KPHS_02610	19.8375398443844	19.8438239621313	19.7851303479077	14.534252134139	14.5130249071808	13.7712389257389	20.1526350795319	20.4050949811278	20.1473497762232	A0A0H3GQ52	KPHS_02610	Maltose operon periplasmic
1124	A0A0H3GQ54	pqqC	15.7145783453919	15.780191773583	15.8812	15.8119207555467	15.5338774085754	15.6748992050648	16.3188186587569	16.5138595075471	16.6042733467992	A0A0H3GQ54	pqqC	Pyrroloquinoline-quinone synthase
1125	A0A0H3GQ55	zwf	20.4089500531387	20.3706975755686	20.6516454450056	20.0212105344689	20.0282932912459	20.0236013383847	20.3485551229455	20.4505379160968	20.4080012946059	A0A0H3GQ55	zwf	Glucose-6-phosphate 1-dehydrogenase
1126	A0A0H3GQ56	KPHS_15180	12.6201869302046	13.1585045251452	10.3892034278555	13.1942249803828	12.7907647529239	13.4967891255949	13.5764163079737	13.5732807160714	13.4002900215826	A0A0H3GQ56	KPHS_15180	ATP-binding protein of glutamate/aspartate transport system
1127	A0A0H3GQ57	lexA	17.2698757952807	17.2256099818529	17.250681289526	17.1189329452318	17.2171673681475	17.1276644435154	17.087749217634	17.1566514692727	16.9049225703572	A0A0H3GQ57	lexA	LexA repressor
1128	A0A0H3GQ59	KPHS_33920	13.6332105352693	14.5831409446048	13.7555326528745	13.818900175244	13.4227883430068	13.5631529726808	14.219839919997	14.0503780371072	14.6248030727786	A0A0H3GQ59	KPHS_33920	LysM domain-containing protein
1129	A0A0H3GQ60	hutG	14.7328810784668	14.7352314980352	14.7192926481504	15.6762063292254	15.7752227854424	15.7993498636416	14.7073174550741	14.9958517751105	15.0840341111311	A0A0H3GQ60	hutG	Formimidoylglutamase
1130	A0A0H3GQ62	ruvA	18.7742212754039	18.5799149117457	18.8439412248587	18.0326025562229	17.7942575521459	18.0621864102522	18.7728294358265	19.0286955308497	18.8607654217444	A0A0H3GQ62	ruvA	Holliday junction branch migration complex subunit RuvA
1131	A0A0H3GQ64	KPHS_02760	18.2776938144353	18.5063647357236	17.853931554075	17.8600619090224	17.9678859537702	17.6618215026913	18.4323719398657	18.5771409143987	18.8443364158315	A0A0H3GQ64	KPHS_02760	Replicative DNA helicase
1132	A0A0H3GQ65	katG	19.7654930017193	19.6826172111544	19.8331217928785	20.4786830074891	20.5320593917783	20.4601717159625	19.694564852442	19.7960520031829	19.784487047334	A0A0H3GQ65	katG	Catalase-peroxidase
1133	A0A0H3GQ66	KPHS_34020	17.6043509299558	17.455353648135	18.1705106262217	17.4668539488493	17.3692021971862	17.3120027821611	17.6497420986349	17.8116278856807	17.9727011570796	A0A0H3GQ66	KPHS_34020	Enzyme
1134	A0A0H3GQ67	bioC	10.299664715647	10.2846819867078	10.3892034278555	9.81162011390804	9.81870287158063	9.8248176681962	16.5026840976906	16.8703975776391	17.2676818923764	A0A0H3GQ67	bioC	Malonyl-[acyl-carrier protein] O-methyltransferase
1135	A0A0H3GQ69	KPHS_02810	16.6618125126105	16.9404593624314	17.3370770460413	16.8615202636875	17.3261590281637	17.4386594477189	16.4572798884857	16.2588081095503	16.7881543457248	A0A0H3GQ69	KPHS_02810	MmcQ/YjbR family DNA-binding protein
1136	A0A0H3GQ70	cutC	15.3114958079885	14.8285832155213	15.6458403877158	16.7164800146977	16.8743354957052	16.835631157882	15.3234286745038	15.4922227159495	14.9023084837252	A0A0H3GQ70	cutC	PF03932 family protein CutC
1137	A0A0H3GQ71	KPHS_15230	17.8539127440257	17.7860153774611	18.1530962008649	17.0807135149719	17.0050837064618	17.0287024835782	17.548362657252	17.5737112192742	17.1681439662022	A0A0H3GQ71	KPHS_15230	Magnesium and cobalt efflux protein CorC
1138	A0A0H3GQ72	KPHS_16340	16.6081535802667	16.6668724757976	16.3765384858134	14.2003786083697	14.3292609155766	14.4604068587201	13.6703428466584	13.4469643537305	14.0725789420171	A0A0H3GQ72	KPHS_16340	DNA-binding transcriptional regulator BasR
1139	A0A0H3GQ74	KPHS_34120	10.299664715647	10.2846819867078	10.3892034278555	15.5487919472081	15.3455174785008	15.216409335501	14.7702263398282	14.8236467605628	10.3456368330471	A0A0H3GQ74	KPHS_34120	Universal stress protein
1140	A0A0H3GQ75	KPHS_15280	18.0034271287177	18.1786865749504	18.1944643346753	16.9311814007916	16.8964553066706	16.9667209537567	17.2489790477407	17.5054331856784	17.6620563574271	A0A0H3GQ75	KPHS_15280	asparagine synthase (glutamine-hydrolyzing)
1141	A0A0H3GQ77	moaC	17.3076479382894	16.9741379174261	16.5606128730132	17.2731405848263	17.3610800793592	17.4939795623512	17.956044183503	18.1021872319237	18.2154667572113	A0A0H3GQ77	moaC	Cyclic pyranopterin monophosphate synthase
1142	A0A0H3GQ78	KPHS_15330	19.9750559970126	19.957006353295	19.6666716163325	19.7495374334593	19.7695592343388	19.7097861528784	19.4839366600573	19.5509543706704	19.6345738511451	A0A0H3GQ78	KPHS_15330	N-acetyl glucosamine specific PTS system components IIABC
1143	A0A0H3GQ79	KPHS_27900	15.2812047158132	15.2204833921807	15.2353165661932	14.895411076751	14.8946573311569	14.8575187630231	15.690709909111	15.7108846233344	15.2926615108218	A0A0H3GQ79	KPHS_27900	Ibestrophin
1144	A0A0H3GQ80	KPHS_34170	10.299664715647	10.2846819867078	10.3892034278555	13.903900510033	13.7919389537954	14.4720939579216	10.2277739446533	10.2958094542839	10.3456368330471	A0A0H3GQ80	KPHS_34170	L-arabinose-binding periplasmic protein
1145	A0A0H3GQ81	clsB	13.1928104782401	13.1368124061534	13.1854202322118	14.2966221924538	13.9425793595759	13.6926624990868	13.6048922100853	13.3928564189306	13.8819049061372	A0A0H3GQ81	clsB	Cardiolipin synthase B
1146	A0A0H3GQ83	fur	19.9178942938098	19.8343920059759	20.074510858726	19.5910211840114	19.6487049520242	19.5811538867038	19.9674846866858	19.9568309138064	20.0251369069926	A0A0H3GQ83	fur	Ferric uptake regulation protein
1147	A0A0H3GQ84	KPHS_27950	18.2039497529604	18.0677555903786	18.1751680966118	19.2291824725448	19.3614100139964	19.5878247358862	16.7525574282494	17.1814774823896	17.0870374571452	A0A0H3GQ84	KPHS_27950	Osmotically inducible protein
1148	A0A0H3GQ85	KPHS_34220	18.826312455443	18.7880719878964	19.0224260824867	18.3583300354139	18.3146967390702	18.3183340868508	19.2814694427645	19.1577287108847	19.064906017455	A0A0H3GQ85	KPHS_34220	DUF2766 domain-containing protein
1149	A0A0H3GQ86	KPHS_16490	15.9939815770229	16.6908871543946	15.9959386559358	15.2439365224311	15.9490817363298	16.2086794739716	14.7345909415903	14.1452697663508	15.8033896439804	A0A0H3GQ86	KPHS_16490	ABC-type transport system ATP-binding component
1150	A0A0H3GQ88	seqA	20.8610179728043	20.776910936552	20.427522310075	20.3388254237259	20.3800563827056	20.2720994794166	21.050754857664	21.1875030628619	21.1826245193927	A0A0H3GQ88	seqA	Negative modulator of initiation of replication
1151	A0A0H3GQ96	uvrC	17.0198560472769	17.0147665204963	16.9022396163406	16.3522112881768	16.269882178309	16.1381434313119	16.8494175289219	16.7885615756661	17.1875	A0A0H3GQ96	uvrC	UvrABC system protein C
1152	A0A0H3GQ98	KPHS_03060	19.0568907355643	18.7735960159143	18.952518604222	17.8221468997772	18.006422260951	17.9249692739114	17.0313698096403	16.8717077938729	16.9277357930299	A0A0H3GQ98	KPHS_03060	Sodium:hydrogen antiporter
1153	A0A0H3GQ99	KPHS_28100	13.9233573690139	13.8138669655079	13.3754859489502	13.8811956191416	13.3507562954704	13.803255516052	14.257964668106	14.0511618000244	14.5192539736706	A0A0H3GQ99	KPHS_28100	LysR family transcriptional regulator
1154	A0A0H3GQA0	KPHS_16640	10.9783498714362	10.2846819867078	10.3892034278555	12.420756290704	11.2312074676177	12.3204978070185	10.2277739446533	10.2958094542839	10.3456368330471	A0A0H3GQA0	KPHS_16640	Zinc finger DksA/TraR C4-type domain-containing protein
1155	A0A0H3GQA1	KPHS_15580	10.299664715647	10.2846819867078	10.3892034278555	14.6508557993574	14.3436580727653	14.6775290396259	15.2406875187644	15.2724587168782	15.7579664681724	A0A0H3GQA1	KPHS_15580	DUF969 domain-containing protein
1156	A0A0H3GQA3	KPHS_16690	13.6990037315982	14.0375397572172	13.6237464384181	14.2738131034403	14.1224133073475	14.2097858453962	12.9728450922768	10.2958094542839	12.4109967011004	A0A0H3GQA3	KPHS_16690	Mechanosensitive channel protein
1157	A0A0H3GQA5	KPHS_15630	19.9037876038742	19.8978269703904	20.162145930797	20.5173634549095	20.4298093893019	20.4521344013749	20.0437008108551	20.1672313579307	20.3220281447202	A0A0H3GQA5	KPHS_15630	Citrate synthase
1158	A0A0H3GQA7	KPHS_16740	14.9093688610634	14.8745810795454	13.8950441970814	13.6814894038212	14.0242349138905	13.9236455063962	14.6528951669367	14.8516412624427	15.1112566509641	A0A0H3GQA7	KPHS_16740	Threonine and homoserine efflux system
1159	A0A0H3GQA9	KPHS_15680	19.4102017685778	19.363596855173	19.2037673753324	19.7364812924501	19.7823832632965	19.7496788432279	20.4156692667535	20.4505379160968	20.4433343388672	A0A0H3GQA9	KPHS_15680	Succinate dehydrogenase iron-sulfur subunit
1160	A0A0H3GQB2	KPHS_16790	17.2792503284381	16.7838184242415	16.9751559019892	16.6040458273471	16.5458905816284	16.7145553307804	17.3144733849789	17.3310009111282	17.6249425852194	A0A0H3GQB2	KPHS_16790	Transcriptional regulator MntR
1161	A0A0H3GQB6	KPHS_16840	14.085662902484	14.231210519153	10.3892034278555	15.276410551489	15.3095568673099	15.090155488476	14.9083016931759	15.0701157122941	15.238194810775	A0A0H3GQB6	KPHS_16840	Anaerobic C4-dicarboxylate transporter
1162	A0A0H3GQB7	tolQ	19.0442489850117	19.1240142891656	18.8386519747669	18.3871610000689	18.6886092156246	18.4462962154884	19.1345023590429	19.5018371279585	19.6010195171433	A0A0H3GQB7	tolQ	Tol-Pal system protein TolQ
1163	A0A0H3GQB9	KPHS_28350	17.7195272789922	17.8555936432027	17.607671100907	18.1197899091571	18.066682269029	18.1594658872781	19.0281450653693	19.0679227645689	19.1652998820386	A0A0H3GQB9	KPHS_28350	Formate dehydrogenase iron-sulfur subunit
1164	A0A0H3GQC0	KPHS_16890	13.2468496474485	13.8612588803791	14.1193095960929	15.0820865194871	15.1922738166931	14.8860818059103	15.119318739292	15.2964186919563	14.9285632062662	A0A0H3GQC0	KPHS_16890	DUF1479 domain-containing protein
1165	A0A0H3GQC1	pal	19.8645175315745	20.0619240499888	19.9823951070406	19.6275470237679	19.8201852629886	19.7756740283392	19.9015555281994	20.2206705673942	20.5115057878016	A0A0H3GQC1	pal	Peptidoglycan-associated lipoprotein
1166	A0A0H3GQC3	KPHS_16940	10.299664715647	17.0314343568884	10.3892034278555	16.9614990875095	17.1751691666277	16.4127463601335	16.9123551788362	10.2958094542839	16.1701632711928	A0A0H3GQC3	KPHS_16940	Molybdopterin molybdenumtransferase
1167	A0A0H3GQC6	KPHS_15880	15.6514321514135	15.8395186565314	15.422609046693	15.5843579706253	15.4702665208527	15.6194705673959	15.7404389881566	15.7598000002391	15.6636327751889	A0A0H3GQC6	KPHS_15880	Zinc transporter ZitB
1168	A0A0H3GQC8	KPHS_03460	18.6302949465804	18.7245291717317	18.3885983776713	19.0506586515806	19.225143501509	19.086482325206	18.6933572309694	18.8711597857342	18.8526163574768	A0A0H3GQC8	KPHS_03460	Proline/glycine betaine transporter
1169	A0A0H3GQC9	KPHS_28450	12.0672599955541	12.2247000025874	13.0218886896084	13.1595740416986	12.9638467676467	13.2239031534537	12.808676548135	12.873411992504	12.5262267002298	A0A0H3GQC9	KPHS_28450	L-Ala-D/L-Glu epimerase, a muconate lactonizing enzyme
1170	A0A0H3GQD0	KPHS_34370	15.8884225313566	15.6581573654082	15.449011823735	15.6264408186124	15.8780814480881	15.6063128565665	16.3828018976521	16.6034232228982	16.9846273774684	A0A0H3GQD0	KPHS_34370	Amino acid ABC transporter membrane protein
1171	A0A0H3GQD1	galK	20.1846329490871	20.1146838252235	20.4752190126699	19.5528257343937	19.5954947246335	19.6265307293311	19.9411357373116	19.9583481519608	19.868494436429	A0A0H3GQD1	galK	Galactokinase
1172	A0A0H3GQD2	KPHS_17040	17.8293961611965	17.8127291008889	18.4995398264891	17.8972218449793	17.8882736267475	18.0561667409891	17.8503299608723	18.0609746389446	18.2294870166804	A0A0H3GQD2	KPHS_17040	Glutathione S-transferase
1173	A0A0H3GQD3	KPHS_03510	18.3364491553496	18.3810046677404	18.3134648623493	17.9753690927638	18.2087251240248	18.2036121578866	18.2632618469929	18.3372275853652	18.4092491029086	A0A0H3GQD3	KPHS_03510	Plasmid segregation protein ParM
1174	A0A0H3GQD4	rcsA	12.1261658116601	12.1819987199336	10.3892034278555	12.9905893505405	13.176787932831	12.9220628287177	12.9844567978557	12.5496006490512	13.5726157895882	A0A0H3GQD4	rcsA	Transcriptional regulatory protein RcsA
1175	A0A0H3GQD5	KPHS_28500	12.3129224236546	11.6195071622869	10.3892034278555	15.3755299076436	15.1842811113674	15.1013124407457	13.0662451694735	16.2819062880937	13.3698678611894	A0A0H3GQD5	KPHS_28500	nitrate reductase (quinone)
1176	A0A0H3GQD6	KPHS_15980	16.0215551260957	16.061361985891	16.1067903125933	15.7242953446749	15.6734776562766	15.5109918997881	16.1470599847542	16.0096898952755	16.1248587612445	A0A0H3GQD6	KPHS_15980	Molybdate transport system ATP-binding component
1177	A0A0H3GQD7	cbpA	19.2977787122179	19.2171259549315	19.345542940432	20.0946726429572	19.9508888469055	20.0872599287816	18.7555138590914	19.0715864839735	19.2015290473943	A0A0H3GQD7	cbpA	Curved DNA-binding protein
1178	A0A0H3GQD8	KPHS_17090	15.3541159761358	15.5649179737507	15.1638635191294	14.1220092141489	14.5633432733245	13.5880125369635	15.1203319975187	15.1283313261593	15.5019522294152	A0A0H3GQD8	KPHS_17090	Multidrug transporter MdfA
1179	A0A0H3GQE0	KPHS_28550	15.2780093050991	15.2335693015389	15.6429062037482	15.9597924366765	15.8214808677706	15.9716034195879	15.356891065076	15.1256576733392	15.495100890559	A0A0H3GQE0	KPHS_28550	N-hydroxyarylamine O-acetyltransferase
1180	A0A0H3GQE2	KPHS_16030	14.9883916956007	14.882331477126	14.689313540922	15.0356210350384	13.8971950028607	14.5865423781842	14.8981391392443	15.1577610481392	15.1621188175231	A0A0H3GQE2	KPHS_16030	Molybdenum transport ATP-binding protein
1181	A0A0H3GQE5	KPHS_28600	10.299664715647	12.029984989756	10.3892034278555	12.054598632313	13.1764397651303	12.9330816612063	10.2277739446533	10.2958094542839	10.3456368330471	A0A0H3GQE5	KPHS_28600	Arabinose operon regulatory protein
1182	A0A0H3GQE8	KPHS_34570	17.0668910411305	16.8431698063047	16.9645268434429	16.534095198847	16.7455025141073	16.9039190001587	15.214502198574	15.0598255812469	15.9253520222696	A0A0H3GQE8	KPHS_34570	L,D-TPase catalytic domain-containing protein
1183	A0A0H3GQF1	dsbD	17.9648435673074	17.7316412007302	17.7175548818871	17.5288462142688	17.6011514837551	17.5565587225801	18.1970088106492	18.1773044932685	18.1468969000457	A0A0H3GQF1	dsbD	Thiol:disulfide interchange protein DsbD
1184	A0A0H3GQF5	KPHS_03760	18.1199848907609	17.7812510726046	18.0469581788951	17.4368	17.6256785848726	17.4692027093743	18.1037983359251	18.094065850629	18.3619114615485	A0A0H3GQF5	KPHS_03760	FxsA
1185	A0A0H3GQF7	hutI	14.9616796241336	14.7080156935933	14.7004851609175	16.8740025819031	16.6767892529163	16.6750583230502	15.8536809472087	16.1387767808121	16.3429030227583	A0A0H3GQF7	hutI	Imidazolonepropionase
1186	A0A0H3GQG0	KPHS_03810	15.3533945576149	15.3511446757204	14.8458098599113	13.9916447042915	14.8094182611965	15.1105253771607	15.0812219196598	14.4067216621333	15.3345305723138	A0A0H3GQG0	KPHS_03810	Lipoprotein
1187	A0A0H3GQG1	KPHS_17340	10.299664715647	10.2846819867078	10.3892034278555	14.8193440597874	14.9618278764817	14.7863502949737	15.4634544281905	14.6437883586155	14.195539236046	A0A0H3GQG1	KPHS_17340	Uncharacterized protein
1188	A0A0H3GQG3	hutH	17.8360658684859	17.8229361040992	17.9367958040309	21.026583166221	20.9622035876771	20.9739429286767	19.7281696595232	19.5481831309704	19.4278860707963	A0A0H3GQG3	hutH	Histidine ammonia-lyase
1189	A0A0H3GQG7	KPHS_28800	14.9138680735219	14.8683793527699	14.7447559036462	14.0790115603777	14.2233667284458	13.8036921940182	15.1876894487453	15.3913933225388	15.4773670939518	A0A0H3GQG7	KPHS_28800	TonB-dependent receptor
1190	A0A0H3GQG8	bioF	10.299664715647	10.2846819867078	10.3892034278555	13.5702069344461	12.9024840661468	13.3258585689786	14.6987372432297	14.418398349912	14.1777827654269	A0A0H3GQG8	bioF	8-amino-7-oxononanoate synthase
1191	A0A0H3GQG9	KPHS_03910	15.3723344856856	14.8656227352562	15.1574546529091	14.9337479103487	14.6895048949073	15.0448734947417	15.4356120029799	15.6918523676585	15.8418784481738	A0A0H3GQG9	KPHS_03910	L-lysine 2,3-aminomutase
1192	A0A0H3GQH2	KPHS_28850	18.2272340492841	18.182476170644	18.5756058989734	17.259755422655	17.3060443008329	17.441429323176	17.2018032059518	17.2888885392028	16.9698285293416	A0A0H3GQH2	KPHS_28850	NAD(P)-binding dehydrogenase
1193	A0A0H3GQH3	KPHS_16330	16.5060133679153	16.3266050462678	16.4512784856036	16.5698772196634	16.2282279213439	14.2468914249986	14.5284342171574	14.7669451823218	13.9572405245091	A0A0H3GQH3	KPHS_16330	histidine kinase
1194	A0A0H3GQH4	KPHS_03960	14.5521640546378	15.0029034858407	10.3892034278555	16.211081683671	16.3341799993022	15.985721332369	14.1643958624968	14.7977845831313	10.3456368330471	A0A0H3GQH4	KPHS_03960	Outer membrane lipoprotein Blc
1195	A0A0H3GQH7	KPHS_28900	15.4780529231541	15.3695699665956	15.6039305648883	16.1853386553617	16.2517719388948	16.1520377500402	16.1346282619888	16.0722524116927	16.2758064085255	A0A0H3GQH7	KPHS_28900	Dipeptide transport protein
1196	A0A0H3GQH9	KPHS_16380	17.5942116074374	17.583720669447	17.3002522065176	17.7318664805532	18.4890637232503	17.6104359568292	17.9948483224151	18.2991101705275	18.2817007350649	A0A0H3GQH9	KPHS_16380	Molybdenum cofactor biosynthesis protein B
1197	A0A0H3GQI0	epmA	16.8712265885806	16.980706528874	17.236634587824	16.604390818391	16.5283849584155	16.7143833061825	16.7057851259213	16.6038818473859	16.4602536428646	A0A0H3GQI0	epmA	Elongation factor P--(R)-beta-lysine ligase
1198	A0A0H3GQI4	KPHS_17590	16.3078440442253	16.2934276978642	16.4927330818204	9.81162011390804	9.81870287158063	9.8248176681962	10.2277739446533	10.2958094542839	10.3456368330471	A0A0H3GQI4	KPHS_17590	Oxygen-insensitive NADPH nitroreductase
1199	A0A0H3GQI6	orn	17.7748125132642	17.7375691189406	18.1111288651556	17.4568651171017	17.5494239786925	17.4026925097667	17.2899846688337	16.971825997609	17.2857969117873	A0A0H3GQI6	orn	Oligoribonuclease
1200	A0A0H3GQI8	KPHS_16480	14.4773873928179	14.8570425220163	14.5816718620343	14.5124176163177	14.6160839305517	14.1391274047773	14.2463148989201	14.0663466715103	12.9547791802437	A0A0H3GQI8	KPHS_16480	ABC transporter membrane protein
1201	A0A0H3GQJ1	KPHS_04110	16.6433283771198	16.4318524938648	16.5305900469945	15.6412218282868	15.8152485353709	15.7401442523707	15.719665130201	15.5481685022103	15.8515730926367	A0A0H3GQJ1	KPHS_04110	tRNA threonylcarbamoyladenosine biosynthesis protein TsaE
1202	A0A0H3GQJ2	KPHS_35020	16.8428142513529	16.7208282070249	16.8808932576079	16.7407440509731	15.3741498491795	16.6151141084829	15.1338269847664	15.799769343073	13.9643151740826	A0A0H3GQJ2	KPHS_35020	Lysophospholipase
1203	A0A0H3GQJ4	KPHS_17690	13.8221977628621	13.6226220461212	13.0842105454145	12.8193440664305	13.0984206720246	12.7626713059753	13.6161854751885	13.5570843793705	13.8179159150882	A0A0H3GQJ4	KPHS_17690	histidine kinase
1204	A0A0H3GQJ5	KPHS_16530	14.6881734308888	14.8127456903941	14.9379060930803	13.6698625407491	13.9393290557981	13.946447540396	13.7518262137259	13.6489625471268	13.8170541415596	A0A0H3GQJ5	KPHS_16530	Transcriptional regulator LysR
1205	A0A0H3GQJ6	hfq	19.3743748894514	19.9542194002508	18.2479817278484	19.1726728393677	19.8570219998136	19.3324174452718	20.4480907201556	20.2594897814608	19.7655851423574	A0A0H3GQJ6	hfq	RNA-binding protein Hfq
1206	A0A0H3GQJ9	KPHS_29100	16.2865998135668	16.2082966889623	16.3060541042104	15.9905823055054	15.734217447718	16.0278582675376	16.6213139499964	16.6910044021606	16.8355548607295	A0A0H3GQJ9	KPHS_29100	Protease
1207	A0A0H3GQK0	KPHS_17740	16.7244578182034	16.3674837159958	16.7198613893908	16.7140097005725	16.623393950773	16.7533975083763	16.8146420062507	16.8451113462829	16.4860010106285	A0A0H3GQK0	KPHS_17740	Arginine transport ATP-binding protein ArtP
1208	A0A0H3GQK1	KPHS_04210	16.0646820310327	16.1430076792852	15.7492978914984	14.5767947421162	14.7531668547622	14.6546390502018	15.582124211363	15.523948732987	15.6237685417517	A0A0H3GQK1	KPHS_04210	DUF2065 domain-containing protein
1209	A0A0H3GQK2	KPHS_35120	10.299664715647	10.2846819867078	10.3892034278555	16.4687752339253	16.2485267944605	16.4582331970501	16.0019893761224	16.1025516803481	15.6842229956063	A0A0H3GQK2	KPHS_35120	DUF1869 domain-containing protein
1210	A0A0H3GQK5	KPHS_17790	14.1732089173411	14.6041727005782	10.3892034278555	13.7247820065882	14.1378681387662	13.5986487349814	13.8523352936979	13.9264254070566	14.215	A0A0H3GQK5	KPHS_17790	Nucleoside-diphosphate-sugar epimerase
1211	A0A0H3GQK6	rlmB	18.1815217390435	18.1845273885693	18.4807013766672	17.8962077932858	17.8084806972036	17.8179668666231	18.2486256812825	18.2985734684065	18.4091395011542	A0A0H3GQK6	rlmB	23S rRNA (guanosine-2'-O-)-methyltransferase RlmB
1212	A0A0H3GQK8	KPHS_16680	17.4296392655492	17.4995241215877	17.4273659109956	17.4339367966913	16.8138721222628	17.2691444110166	18.2066928953235	18.390743474199	18.3460180085272	A0A0H3GQK8	KPHS_16680	Uncharacterized protein
1213	A0A0H3GQL0	hcp	16.675616629496	16.5585609500251	16.5963391546828	20.8254856034702	20.8076937023306	20.9513119630529	21.2539177150688	21.2337260584617	21.4491393763835	A0A0H3GQL0	hcp	Hydroxylamine reductase
1214	A0A0H3GQL1	KPHS_04310	17.3124931832051	17.2709596449124	16.8639069343735	16.4248760312351	16.4453738779843	16.4477424166691	16.8478242422368	17.0866010250744	17.0262589550995	A0A0H3GQL1	KPHS_04310	Transcriptional repressor UlaR
1215	A0A0H3GQL2	KPHS_35220	17.7560911236529	17.6608503296771	17.9496173719858	17.0936071120027	17.034789071601	17.0859380651693	17.5093922327829	17.3833339827784	17.3694207710075	A0A0H3GQL2	KPHS_35220	S-adenosylhomocysteine hydrolase
1216	A0A0H3GQL3	dps	21.5253141878669	21.4671014349902	21.4031	22.7430229899203	22.7369902483966	22.7820991696182	21.6096792714206	21.7247122234909	21.4198747937531	A0A0H3GQL3	dps	DNA protection during starvation protein
1217	A0A0H3GQL4	KPHS_29250	14.3354157564991	13.6457973131135	14.9465411088528	17.1135784839391	16.8761934172583	17.2513061288367	14.5428075718099	14.2998751319384	17.8416694226717	A0A0H3GQL4	KPHS_29250	2-oxoadipate dioxygenase/decarboxylase
1218	A0A0H3GQL5	KPHS_17890	17.6546051921413	17.7180458667618	17.5746734415649	16.9015142726407	17.0516927008641	16.9040415648671	17.2276821532492	17.1435396757057	17.411087265675	A0A0H3GQL5	KPHS_17890	Macrolide transporter subunit MacA
1219	A0A0H3GQL6	sbmC	10.299664715647	10.2846819867078	10.3892034278555	17.8492298453977	17.7698567594405	18.0561752251348	16.1278618678067	16.086	15.9317752111165	A0A0H3GQL6	sbmC	DNA gyrase inhibitor
1220	A0A0H3GQL7	KPHS_29300	19.2434381325699	19.1524	19.230371527814	18.7099623507239	18.8086286417517	18.9866960621831	19.209255128897	19.2304281399487	19.1858735418455	A0A0H3GQL7	KPHS_29300	S-(hydroxymethyl)glutathione dehydrogenase
1221	A0A0H3GQL9	infA	20.337983589993	20.4616060001193	20.555072257185	19.8499392430363	19.9622041512581	19.8990563382553	21.050754857664	21.0903619511948	20.7745400086438	A0A0H3GQL9	infA	Translation initiation factor IF-1
1222	A0A0H3GQM0	KPHS_35320	11.917265337349	12.0845264220463	11.7123011463973	12.1948653590024	12.6145013644358	12.2150931600969	12.5726595263326	12.7430844756648	12.8386063591637	A0A0H3GQM0	KPHS_35320	HTH arsR-type domain-containing protein
1223	A0A0H3GQM1	KPHS_29350	10.299664715647	10.2846819867078	10.3892034278555	15.2041529188979	14.8948651951327	14.5173461989918	15.0597722454869	14.5499133341722	15.0364386246486	A0A0H3GQM1	KPHS_29350	Transcriptional regulator
1224	A0A0H3GQM2	KPHS_16830	19.3368981308413	19.2379924626919	19.4295854626957	18.8777486713078	18.8482068144023	18.921147575159	19.4711751645554	19.4878312913525	19.5873626985452	A0A0H3GQM2	KPHS_16830	L,D-TPase catalytic domain-containing protein
1225	A0A0H3GQM4	hisD	19.7439417978237	19.5695717699358	19.9039816458594	18.9745464246556	19.0037767613892	19.0428831943586	19.5172204617069	19.4089021278072	19.3310999234992	A0A0H3GQM4	hisD	Histidinol dehydrogenase
1226	A0A0H3GQM5	serS	21.1505244365614	21.1286223089267	21.3464851666816	20.5020154987404	20.4134149603669	20.5229074372024	20.8388804195811	20.8822538672544	20.8378659042905	A0A0H3GQM5	serS	Serine--tRNA ligase
1227	A0A0H3GQM6	KPHS_16880	17.8652832191759	17.8145307226596	17.8071886536491	17.4902836463258	17.4327398895193	17.4329076759747	17.5243335358676	17.5892760981732	17.6510890250917	A0A0H3GQM6	KPHS_16880	Periplasmic binding protein/LacI transcriptional regulator
1228	A0A0H3GQM7	KPHS_16930	17.7398349244771	17.5363801445471	17.6674335659365	17.110359481022	17.1800696273988	17.3452124399839	17.48	17.5981393423179	17.8268622280493	A0A0H3GQM7	KPHS_16930	Molybdopterin biosynthesis protein MoeB
1229	A0A0H3GQM9	hisF	17.0569319853346	16.861408448766	17.0504829409111	16.8188704421773	16.8671591124304	16.7309430269212	17.3508787367045	16.9879434465004	17.3047225417691	A0A0H3GQM9	hisF	Imidazole glycerol phosphate synthase subunit HisF
1230	A0A0H3GQN0	KPHS_16980	15.4504462535889	15.5105779410283	14.9830251560685	15.0014786133955	15.225117201884	15.0471769624935	15.1222835186769	15.1892685162823	15.5164714247945	A0A0H3GQN0	KPHS_16980	Glutathione transport system permease protein GsiC
1231	A0A0H3GQN1	KPHS_35470	10.299664715647	10.2846819867078	10.3892034278555	18.3918651182145	18.1868916244717	18.3445109442411	18.9368438141575	19.0161641996659	18.9611404079122	A0A0H3GQN1	KPHS_35470	UDP-galactopyranose mutase
1232	A0A0H3GQN2	KPHS_18140	15.0330862745105	15.1941027358396	15.092982982186	17.0726906481883	16.9907633366726	17.0296533653366	15.0016375911772	15.2817212429987	15.5065564197071	A0A0H3GQN2	KPHS_18140	YetF C-terminal domain-containing protein
1233	A0A0H3GQN5	ihfB	20.1436057197311	20.2225990634148	19.7127735994968	19.6133331785529	19.832568976814	19.7884980572969	19.839580404817	19.0281081142942	19.2384941371886	A0A0H3GQN5	ihfB	Integration host factor subunit beta
1234	A0A0H3GQN6	KPHS_35570	18.751438107969	18.725421012196	19.0391529468147	9.81162011390804	9.81870287158063	9.8248176681962	10.2277739446533	10.2958094542839	10.3456368330471	A0A0H3GQN6	KPHS_35570	Glucose-1-phosphate thymidylyltransferase
1235	A0A0H3GQN7	KPHS_17080	15.1817249588525	15.1727606789047	13.9264270717939	13.385491195079	9.81870287158063	13.0378687731975	14.9493674314421	14.8053043654686	14.8998687233407	A0A0H3GQN7	KPHS_17080	undecaprenyl-diphosphate phosphatase
1236	A0A0H3GQN8	KPHS_18240	16.7638976664831	16.3225476309264	16.4121013239632	15.8984152598572	15.3436193081453	15.8941862501979	16.3823223615656	16.5227169610652	16.6878588797525	A0A0H3GQN8	KPHS_18240	UPF0434 protein KPHS_18240
1237	A0A0H3GQN9	KPHS_04360	14.4091446502632	15.0698805228165	14.626168877914	15.7177263434807	15.6423270563963	15.6040489973181	15.0563081750042	14.2869617735359	12.3103311831537	A0A0H3GQN9	KPHS_04360	3-dehydro-L-gulonate-6-phosphate decarboxylase
1238	A0A0H3GQP1	KPHS_18290	15.8119050382351	15.8736623111899	16.0115949221828	15.3094821522678	15.2314157495124	15.1835335615984	15.7417620008848	15.5923852451654	15.7070810008904	A0A0H3GQP1	KPHS_18290	Condesin subunit F
1239	A0A0H3GQP2	rpsF	23.2359550710035	23.2830504361015	23.174755207635	22.5917450691158	22.5187092703705	22.5074768231222	23.027699096402	23.2926192535601	23.4272463381309	A0A0H3GQP2	rpsF	Small ribosomal subunit protein bS6
1240	A0A0H3GQP4	KPHS_35670	16.7777471945658	16.8421414843588	15.9030350431119	9.81162011390804	9.81870287158063	9.8248176681962	10.2277739446533	10.2958094542839	10.3456368330471	A0A0H3GQP4	KPHS_35670	UDP-Gal::undecaprenolphosphate Gal-1-P transferase
1241	A0A0H3GQP6	KPHS_04460	15.7428899025943	15.3671300758376	10.3892034278555	15.4662087345178	15.1856966273787	15.2867503612142	16.2609481214735	16.385085776918	16.6949093985493	A0A0H3GQP6	KPHS_04460	D-alanine/D-serine/glycine permease
1242	A0A0H3GQP7	KPHS_17180	10.299664715647	10.2846819867078	10.3892034278555	17.4611381895793	17.3976582713307	17.2931644168333	17.5365750300695	17.7756786330096	17.7353853207111	A0A0H3GQP7	KPHS_17180	Abortive phage infection protein C-terminal domain-containing protein
1243	A0A0H3GQP8	KPHS_29400	15.8043069288666	15.4890490057393	15.520584441498	14.8774246980414	14.7006423019195	14.7708295326413	15.6074911215679	15.5013898009252	15.5395271184144	A0A0H3GQP8	KPHS_29400	OriC-binding nucleoid-associated protein
1244	A0A0H3GQP9	KPHS_35720	10.299664715647	10.2846819867078	10.3892034278555	15.2765029218434	15.2633077421361	15.5203505307915	16.3678797329386	16.5374056519261	16.5923155516984	A0A0H3GQP9	KPHS_35720	Transposase
1245	A0A0H3GQQ0	KPHS_18390	21.8051088263724	21.7988697397821	21.903391176879	21.1099388826059	21.1017548881145	21.1231364333809	21.5561498930635	21.6192191297266	21.6590623672849	A0A0H3GQQ0	KPHS_18390	Asparagine--tRNA ligase
1246	A0A0H3GQQ1	KPHS_04510	10.299664715647	10.2846819867078	10.3892034278555	13.7458756308837	13.5896791316597	13.7453229504945	13.4977448002454	14.1751436304091	13.9226305226114	A0A0H3GQQ1	KPHS_04510	Transcriptional regulator
1247	A0A0H3GQQ4	dcd	17.9990114399376	17.9103525495585	18.4076084747896	17.7097779889077	17.6075530725409	17.6642281397871	17.8665854710871	17.7251925801429	17.8778017114381	A0A0H3GQQ4	dcd	dCTP deaminase
1248	A0A0H3GQQ5	KPHS_04560	18.9475085171908	18.6349813846647	18.4689313729642	18.4217017112451	18.5111173855056	18.362046330888	18.8919697292689	18.8456149059044	18.9612119150268	A0A0H3GQQ5	KPHS_04560	Polyamine export protein
1249	A0A0H3GQQ7	KPHS_18440	10.299664715647	10.2846819867078	10.3892034278555	14.0432754395534	13.1625190471091	13.4166902186638	14.7374759572899	14.3139176863438	14.5434296960171	A0A0H3GQQ7	KPHS_18440	Allantoate amidohydrolase
1250	A0A0H3GQR1	pdxH	17.0800791974954	16.9494211303067	17.3260686427908	16.5710897119457	16.454248467596	16.6308081826153	16.7037815017523	16.535056780259	16.7268917698819	A0A0H3GQR1	pdxH	Pyridoxine/pyridoxamine 5'-phosphate oxidase
1251	A0A0H3GQR4	mdtB	16.2509584663458	16.3587356980843	16.4722571664621	15.5624127017701	15.7047784384023	15.5889628747543	16.1536155177468	16.4348501418324	16.5323273649256	A0A0H3GQR4	mdtB	Multidrug resistance protein MdtB
1252	A0A0H3GQR5	KPHS_29600	17.3552875046005	17.7188938104516	18.2193327190965	17.7383044919279	17.8731658851697	18.0586292896944	17.8142109177619	17.9640314611618	17.5195700628482	A0A0H3GQR5	KPHS_29600	MarR family transcriptional regulator, transcriptional regulator for hemolysin
1253	A0A0H3GQR8	pyrD	19.2407664863214	19.3654886209947	18.9867706270437	18.5053745288866	18.8490677208552	18.5921817544514	19.6666609742395	19.8234595328516	20.1060517577581	A0A0H3GQR8	pyrD	Dihydroorotate dehydrogenase (quinone)
1254	A0A0H3GQR9	KPHS_35920	17.0111602284733	16.8663017247351	17.1388020256621	16.2019114015738	16.1847062203389	16.2542067727263	16.6214701311981	16.3305148388957	16.5098737358381	A0A0H3GQR9	KPHS_35920	Protease
1255	A0A0H3GQS0	KPHS_29650	13.6750516666225	13.3016093167324	13.0113107874278	11.2173080749479	13.1925413289211	9.8248176681962	10.2277739446533	10.2958094542839	10.3456368330471	A0A0H3GQS0	KPHS_29650	Fusaric acid resistance domain protein
1256	A0A0H3GQS1	KPHS_04710	13.8707922684603	12.249431768787	14.2452903344081	13.462412577312	13.5757723990947	13.0925665440742	12.7634376046732	13.5058052308706	12.4599846808929	A0A0H3GQS1	KPHS_04710	Acyltransferase domain protein
1257	A0A0H3GQS2	KPHS_17430	10.299664715647	10.2846819867078	10.3892034278555	16.3385204394182	14.4716404523925	13.6464889101176	10.2277739446533	10.2958094542839	10.3456368330471	A0A0H3GQS2	KPHS_17430	Phage tail sheath protein
1258	A0A0H3GQS4	KPHS_29700	17.7174	17.4224176527611	17.8627597170267	17.9230496868473	17.9266894540088	18.0899134971169	18.0272841060874	18.6446042981582	18.2349926705179	A0A0H3GQS4	KPHS_29700	N-ethylmaleimide reductase
1259	A0A0H3GQS6	KPHS_04760	16.8376650405558	16.4952440446191	17.3683141869399	16.4468451190312	16.6339832528843	16.4201619287661	16.5528155518694	17.032782836991	17.1046591021878	A0A0H3GQS6	KPHS_04760	Soluble cytochrome b562
1260	A0A0H3GQT0	matP	16.1974428554089	16.2435995277979	15.8935704368397	16.3261493482324	15.9956665535826	16.1272865332612	16.0455222656604	16.2183212641485	16.2317122816158	A0A0H3GQT0	matP	Macrodomain Ter protein
1261	A0A0H3GQT1	KPHS_04810	14.176336731478	13.6498858148338	14.1359391967776	13.4007940129312	13.1617654519846	13.2354101096016	10.2277739446533	13.2748682690434	10.3456368330471	A0A0H3GQT1	KPHS_04810	Inner membrane protein
1262	A0A0H3GQT2	KPHS_36070	16.4038523924235	16.339861980601	16.5133721314793	16.5201568283531	16.4265053444421	16.5490783680774	16.0920865922684	16.0423625551892	15.9583456094158	A0A0H3GQT2	KPHS_36070	Ribitol kinase
1263	A0A0H3GQT3	KPHS_17530	18.8772990728192	18.9664903541833	18.7258363672413	18.0031209844696	17.982167303955	17.7774543987128	18.767782938407	18.7235053120909	18.6833776056137	A0A0H3GQT3	KPHS_17530	Transport protein
1264	A0A0H3GQT4	KPHS_29800	19.2586606316721	19.231649191034	19.2653958364459	18.2010722146742	18.1564949901319	18.0678570986009	18.3491767217346	18.3893813012025	18.4403842740305	A0A0H3GQT4	KPHS_29800	Cyclopropane-fatty-acyl-phospholipid synthase
1265	A0A0H3GQT5	KPHS_18690	17.2659661330129	17.4544508074951	17.1157529995562	16.8737736432556	16.9622481080706	16.8858450503197	17.3733914590042	17.6140834601152	17.6054101206587	A0A0H3GQT5	KPHS_18690	Inner membrane component domain-containing protein
1266	A0A0H3GQT6	KPHS_04860	15.3684463133758	15.4909667735308	15.8435523880653	15.1636344073342	15.1445457292383	15.2439179194913	15.1919391144956	15.2992393510103	15.2597756598708	A0A0H3GQT6	KPHS_04860	Isomerase
1267	A0A0H3GQT9	KPHS_17580	18.0530318407975	18.0760086868307	17.9944741576329	9.81162011390804	9.81870287158063	9.8248176681962	10.2277739446533	10.2958094542839	10.3456368330471	A0A0H3GQT9	KPHS_17580	Oxygen-insensitive NADPH nitroreductase
1268	A0A0H3GQU0	rlmI	17.973541298716	18.055275064455	17.8897555889282	17.0760444609524	17.1276728442979	16.9667660872004	17.9974211185321	18.0686894790505	18.0865130954489	A0A0H3GQU0	rlmI	Ribosomal RNA large subunit methyltransferase I
1269	A0A0H3GQU1	KPHS_36170	15.2771881014225	15.2151880206189	15.1051128454381	14.754452149619	14.7446703043409	15.1807377455769	14.8506391557238	14.8254693426481	15.4284687786509	A0A0H3GQU1	KPHS_36170	LysR family transcriptional regulator
1270	A0A0H3GQU2	KPHS_04910	19.6812884309106	19.5915638891583	19.7249211763246	19.0319615121607	18.8529950273842	18.9821261939757	19.0674821410075	19.1216693411502	19.1479024650643	A0A0H3GQU2	KPHS_04910	Anaerobic ribonucleoside triphosphate reductase
1271	A0A0H3GQU5	KPHS_04960	10.299664715647	12.2515139615094	10.3892034278555	13.0981479113901	12.7222161318756	13.6101227743809	13.3711254641458	10.2958094542839	12.7699388483259	A0A0H3GQU5	KPHS_04960	6-phospho-beta-glucosidase
1272	A0A0H3GQU6	KPHS_18790	14.217025966666	14.8099636337691	10.3892034278555	9.81162011390804	9.81870287158063	9.8248176681962	10.2277739446533	16.1656110953008	17.1016427100928	A0A0H3GQU6	KPHS_18790	FtsH protease modulator YccA
1273	A0A0H3GQU8	KPHS_29950	20.8094877028518	20.6949693747552	20.5213891571506	20.0425841694278	20.0390196898635	20.0768433203577	20.3485551229455	20.677715237038	20.8466897492798	A0A0H3GQU8	KPHS_29950	Carbonic anhydrase
1274	A0A0H3GQU9	KPHS_05010	17.7766813775964	17.7929854239507	17.3795977634676	15.8029027584347	15.8996284017353	15.6078810928879	16.4440795912157	16.4735516759361	16.4891260475744	A0A0H3GQU9	KPHS_05010	Magnesium-transporting ATPase, P-type 1
1275	A0A0H3GQV0	KPHS_17680	10.299664715647	10.2846819867078	13.9040168778328	13.1517147291414	13.7662152725813	14.1454000434779	10.2277739446533	10.2958094542839	10.3456368330471	A0A0H3GQV0	KPHS_17680	Positive response regulator
1276	A0A0H3GQV1	KPHS_18840	10.299664715647	10.2846819867078	10.3892034278555	13.1049649248233	13.0278167003973	13.0362593669085	11.8712602632704	13.4370557534699	14.0310778749844	A0A0H3GQV1	KPHS_18840	Carnitine monooxygenase reductase subunit
1277	A0A0H3GQV5	KPHS_18890	14.8513493071144	15.1327263528974	15.2722231330435	15.0348294665004	15.1419	15.0942003160293	14.6751716803436	14.5938473947219	14.5830553153873	A0A0H3GQV5	KPHS_18890	Tartrate dehydrogenase
1278	A0A0H3GQV6	KPHS_17730	17.0928490479947	16.885014328009	17.1995962402055	17.7730146444216	18.0297083752144	17.8769722322415	17.2987154480299	17.3630102090957	17.3159497177501	A0A0H3GQV6	KPHS_17730	Arginine ABC transporter, periplasmic arginine-binding protein ArtI
1279	A0A0H3GQV7	KPHS_36320	18.2431792182773	18.1928359076662	18.4233834864621	18.1757210892716	18.2187985816045	18.1887832129753	17.9963457800797	18.0399717968969	18.1259644643197	A0A0H3GQV7	KPHS_36320	beta-glucosidase
1280	A0A0H3GQV8	KPHS_30050	15.185615006088	14.8173026301302	15.4278934932194	14.7638636323689	14.7999364062678	15.1803641452435	15.0272669429913	14.9896340045192	15.354105450457	A0A0H3GQV8	KPHS_30050	Inner membrane protein
1281	A0A0H3GQV9	KPHS_18940	15.3371985126456	15.6779518537752	15.3571290647054	14.9431868502359	14.9749325858362	15.1325988732126	15.4529647710703	15.9977265846993	10.3456368330471	A0A0H3GQV9	KPHS_18940	HTH cro/C1-type domain-containing protein
1282	A0A0H3GQW0	KPHS_05110	10.299664715647	10.2846819867078	10.3892034278555	17.1631848585372	17.2229287748403	17.2260299953776	17.1854450421925	17.3668173080514	17.9127957072711	A0A0H3GQW0	KPHS_05110	GntR family transcriptional regulator
1283	A0A0H3GQW1	KPHS_17780	16.581671122283	16.6975277969164	16.8640502721815	15.8650431054565	15.5708135881046	15.9975940014108	16.2181	16.5521747851909	16.633204453106	A0A0H3GQW1	KPHS_17780	Dehydrogenase, NAD(P)-binding protein
1284	A0A0H3GQW2	KPHS_36370	15.8321916982405	16.1568490988808	15.6188620777587	15.9170713603557	16.0442	15.9860331040709	15.8971825602058	16.0990080938532	15.968235470494	A0A0H3GQW2	KPHS_36370	Integral membrane protein
1285	A0A0H3GQW3	KPHS_30100	12.7232444229443	12.6383787876967	13.3789070218172	12.3922521195226	11.9374986511995	9.8248176681962	10.2277739446533	13.5718205981656	10.3456368330471	A0A0H3GQW3	KPHS_30100	LysR family transcriptional regulator
1286	A0A0H3GQW4	KPHS_17830	15.285890083099	14.8045834380887	15.1404005762353	20.1547935936299	20.0811451347817	20.2720994794166	20.2901384840388	20.2848008477835	20.5335320773142	A0A0H3GQW4	KPHS_17830	NADH oxidoreductase for HCP
1287	A0A0H3GQW6	KPHS_36420	14.513100470803	14.8929860772879	14.5221621167701	13.5724469692016	13.795287413649	13.6956894045915	13.5908112508202	14.1407610223769	10.3456368330471	A0A0H3GQW6	KPHS_36420	Transcriptional antiterminator
1288	A0A0H3GQW8	valS	21.0797899597212	21.0056114805717	21.2741709948332	20.5020154987404	20.5396326075075	20.5074774048847	20.9562373065345	21.0167391256351	20.9237659265265	A0A0H3GQW8	valS	Valine--tRNA ligase
1289	A0A0H3GQW9	KPHS_17880	15.657895605421	16.4107684992134	15.6001975080725	15.0657942029502	15.3094207816568	15.1028016413804	14.764338742627	14.8362307464143	14.6241003330744	A0A0H3GQW9	KPHS_17880	OLD protein-like TOPRIM domain-containing protein
1290	A0A0H3GQX0	cdd	18.7642448774589	16.6293107306027	17.1108450280036	17.3017155518016	17.2751150148292	17.5635648549711	17.5848935177939	17.9778042512272	17.731038050272	A0A0H3GQX0	cdd	Cytidine deaminase
1291	A0A0H3GQX1	KPHS_19040	19.8787065375368	19.9985	20.4153476064058	21.5249762553263	21.4540565211945	21.5645079470468	20.085520946134	20.1807778770472	19.8181833002871	A0A0H3GQX1	KPHS_19040	NAD(P)H dehydrogenase (quinone)
1292	A0A0H3GQX2	KPHS_05210	17.2527951403878	17.0896806934423	17.2656562705079	18.8400917560761	18.7712212388843	18.8357646051278	17.7077859705736	17.6250175418133	17.6942947500454	A0A0H3GQX2	KPHS_05210	ATPase
1293	A0A0H3GQX4	KPHS_17930	19.4469309889945	19.5169447001002	19.2382196108061	19.1634053569979	19.2887727290599	19.0690579397639	19.5562108717987	19.4467158700668	19.6922381571965	A0A0H3GQX4	KPHS_17930	ATP-dependent Clp protease ATP-binding subunit
1294	A0A0H3GQX5	KPHS_36520	15.0967337401649	15.473974324617	15.2683858134837	14.9568324530989	14.7572509405023	14.742141180461	15.2674916475803	15.2666245564179	15.9119053980361	A0A0H3GQX5	KPHS_36520	DNA-binding transcriptional regulator GalS
1295	A0A0H3GQX6	KPHS_05260	16.9691708107262	16.8931376323395	17.0534524340914	17.7802189761336	17.7403	17.8962095325951	16.3106191294901	16.2621436852307	16.1052475077673	A0A0H3GQX6	KPHS_05260	5-dehydro-2-deoxygluconokinase
1296	A0A0H3GQX9	KPHS_17980	20.2245256394285	20.1424	20.427522310075	19.6965886021005	19.7435640492274	19.7097861528784	20.1656912205405	20.2337267084025	20.3471191038601	A0A0H3GQX9	KPHS_17980	Thioredoxin reductase
1297	A0A0H3GQY0	KPHS_36570	11.3921184103222	11.0087907239913	10.7238619538795	9.81162011390804	10.2346229024591	10.1981961789541	10.9892571302892	12.1229216110264	11.4110302614045	A0A0H3GQY0	KPHS_36570	Ferric iron-catecholate outer membrane transporter
1298	A0A0H3GQY1	iolE	15.8724109939505	16.0818197997914	16.3384972457939	18.3475476057043	18.4487468634888	18.2769153270941	16.5909630146095	16.7201010961806	16.6625633652815	A0A0H3GQY1	iolE	Inosose dehydratase
1299	A0A0H3GQY4	KPHS_18030	16.3708714815517	16.5114718709226	16.3090937322291	16.0898669235108	16.1194553608581	16.051485224556	16.7364626533692	16.8698089300139	16.8094482381358	A0A0H3GQY4	KPHS_18030	Replication-associated recombination protein A
1300	A0A0H3GQY5	nfo	18.6003174936662	18.2974413614801	18.5634278471581	17.7229551266518	17.8212184091478	17.5870967960309	17.9579307272082	18.2989412302817	18.2734942683873	A0A0H3GQY5	nfo	Probable endonuclease 4
1301	A0A0H3GQY7	KPHS_19190	15.1169019410867	15.2996746938368	15.0298915919075	14.817194695559	14.8844199072562	15.1657208960786	18.8952562128472	16.441037939284	16.3307940485776	A0A0H3GQY7	KPHS_19190	Sodium/proline symporter
1302	A0A0H3GQZ0	KPHS_36670	10.299664715647	10.2846819867078	10.3892034278555	17.5174787134472	17.5348016997741	17.5419589473344	17.3890890929807	17.5121699451395	17.3489871787764	A0A0H3GQZ0	KPHS_36670	Uncharacterized protein
1303	A0A0H3GQZ2	KPHS_19240	17.4642356407853	17.5042449612964	17.8431088999941	18.0855940468276	18.2747084703429	18.1683395082087	18.9661808448982	18.9756329227502	18.7801509668539	A0A0H3GQZ2	KPHS_19240	Iron uptake system component EfeO
1304	A0A0H3GQZ3	KPHS_30400	16.4808121597818	16.6719423659691	16.5760495936245	11.771914933605	11.7530651437654	10.7037915233788	12.4857237354249	13.7709803815118	13.1331352708448	A0A0H3GQZ3	KPHS_30400	Acetolactate synthase large subunit
1305	A0A0H3GQZ4	KPHS_18130	18.8618133452087	18.7818686403353	18.9642427256055	18.2132170253244	18.1601077213212	18.2328429899213	18.8793001416469	18.9727576449747	18.8847001329339	A0A0H3GQZ4	KPHS_18130	YcaO domain-containing protein
1306	A0A0H3GQZ5	KPHS_36720	17.019577914078	17.1599082225421	16.9636977390829	16.2249374049948	15.960517694557	16.0252793117184	16.7532080173008	16.5998490067283	16.5195223889376	A0A0H3GQZ5	KPHS_36720	Enzyme
1307	A0A0H3GQZ7	KPHS_19290	16.5992035912738	16.5705103761016	16.8034266200653	17.0720671754807	17.1501845000392	17.1256687964593	16.2094977390126	16.8257342487387	16.6596212055695	A0A0H3GQZ7	KPHS_19290	Cysteine hydrolase
1308	A0A0H3GQZ9	KPHS_18180	23.9249641465905	23.8481421801836	23.8880545406799	23.3323309061873	23.3715940663195	23.3346401416399	23.8327536039488	23.8056318657246	23.8334328837344	A0A0H3GQZ9	KPHS_18180	30S ribosomal protein S1
1309	A0A0H3GR00	KPHS_36770	12.7776643053226	13.2374119711626	12.8213100171582	12.5050634242129	12.4788939723264	12.1896	12.6847660677442	12.3221670141983	12.6587361446799	A0A0H3GR00	KPHS_36770	Binding-protein-dependent transporter
1310	A0A0H3GR01	KPHS_30500	10.299664715647	10.2846819867078	10.3892034278555	12.7861965182699	13.0523925340627	13.3777141916748	10.2277739446533	13.3237	12.8291248285923	A0A0H3GR01	KPHS_30500	Enzyme
1311	A0A0H3GR03	KPHS_19340	17.6115739919812	17.6090935624389	17.9527544954313	17.3327715662532	17.3294412777574	17.4192255202171	17.6255884203773	17.7092553095051	17.1898318082808	A0A0H3GR03	KPHS_19340	Oxidoreductase component
1312	A0A0H3GR04	KPHS_36820	17.6207077372403	17.5379686844127	18.0516664359777	16.9046645386041	16.8424771321243	16.9271419381486	17.7304719041182	17.4584154001252	17.5315010415289	A0A0H3GR04	KPHS_36820	Pseudouridine synthase
1313	A0A0H3GR05	KPHS_18230	13.7745373787099	12.5589810774827	13.7834588260707	14.6981526069136	14.6665526938247	14.8183	15.0134025973915	13.0119431638792	16.0468042757686	A0A0H3GR05	KPHS_18230	Winged helix-turn-helix domain-containing protein
1314	A0A0H3GR10	cmoM	14.1713725137315	14.1622043011887	14.261868891945	13.9273055953988	13.4317139607012	13.7887459795209	13.902343557397	13.7460150957731	14.4910183665073	A0A0H3GR10	cmoM	tRNA 5-carboxymethoxyuridine methyltransferase
1315	A0A0H3GR11	KPHS_36920	10.299664715647	12.8101430414941	12.0792092625208	14.0475036366077	14.2589071033005	12.8408834309484	12.9144412935593	10.2958094542839	10.3456368330471	A0A0H3GR11	KPHS_36920	AI-2E family transporter
1316	A0A0H3GR14	KPHS_18330	16.8550653560945	16.8664747520431	16.5080510477777	16.2049	16.3141422460757	16.1363933828274	16.2499817440639	16.4884087865847	16.4880616594596	A0A0H3GR14	KPHS_18330	Amidase
1317	A0A0H3GR16	KPHS_36970	15.6155689279795	15.5276252438835	15.3385	15.0192408839439	14.9278838945845	14.8181409841539	15.7667235348695	15.7574065310214	15.9927781846672	A0A0H3GR16	KPHS_36970	Multidrug transporter membrane component/ATP-binding component
1318	A0A0H3GR17	KPHS_30700	17.7496674792701	17.7663495581128	17.9238867670455	14.7286018571637	14.5417259430816	14.4055349048219	13.7965937131762	15.0186441933931	15.1091554767589	A0A0H3GR17	KPHS_30700	Formate dehydrogenase H, selenopolypeptide subunit
1319	A0A0H3GR24	ubiG	18.3153383509731	18.3036277834694	18.4518813081329	17.6417104351838	17.7116032063421	17.633375119292	17.8807672213887	17.997	18.2060729037736	A0A0H3GR24	ubiG	Ubiquinone biosynthesis O-methyltransferase
1320	A0A0H3GR25	KPHS_30800	10.299664715647	10.2846819867078	10.3892034278555	12.5491566276289	9.81870287158063	11.0445211935385	10.2277739446533	10.2958094542839	10.3456368330471	A0A0H3GR25	KPHS_30800	Amino acid ABC transport system periplasmic binding component
1321	A0A0H3GR26	KPHS_18480	20.6815703090194	20.6949693747552	20.9505566928877	20.1935259621193	20.219591809774	20.2067235128959	20.4046981572764	20.4393106694119	20.3595028176842	A0A0H3GR26	KPHS_18480	Aminopeptidase N
1322	A0A0H3GR27	KPHS_05810	10.299664715647	10.2846819867078	12.1946974130385	12.8193916176156	12.5397367605968	12.066769733453	10.2277739446533	10.2958094542839	10.3456368330471	A0A0H3GR27	KPHS_05810	CusA/CzcA family heavy metal efflux RND transporter
1323	A0A0H3GR29	KPHS_37120	15.6961493988617	15.719779569331	15.8652422947354	20.577172819145	20.5244462116862	20.5532810702577	18.8435831028337	18.9311882865719	18.5783553315035	A0A0H3GR29	KPHS_37120	Glycerol-3-phosphate transporter
1324	A0A0H3GR31	KPHS_05860	13.8672805313059	13.4905938132291	14.1519379294328	13.3292527813442	13.4658774157572	13.2475038219931	10.2277739446533	10.2958094542839	10.3456368330471	A0A0H3GR31	KPHS_05860	Transcriptional activator protein Irlr
1325	A0A0H3GR34	uup	18.3040777669627	18.0893557189103	18.3022846772135	17.4534477364082	17.3607244173537	17.5028214773706	17.8311908621933	17.7936135898421	17.9544910340566	A0A0H3GR34	uup	ATP-binding protein Uup
1326	A0A0H3GR37	mdoG	20.3500564121879	20.1830707353409	20.5661274372202	19.6275470237679	19.4676446292152	19.7097861528784	20.2041653341484	20.1672313579307	20.5976623672064	A0A0H3GR37	mdoG	Glucans biosynthesis protein G
1327	A0A0H3GR39	KPHS_18630	17.9671279614922	18.0347188818566	18.0722778313405	17.4801367304498	17.4367299228045	17.5738121522611	18.2835550561063	18.3770164465157	18.5939263933905	A0A0H3GR39	KPHS_18630	endopeptidase La
1328	A0A0H3GR40	KPHS_05960	14.1950996103641	14.5570295837822	14.3742659422181	13.4589269336017	13.1373507417424	13.1745859497375	14.132338021158	13.7278216831515	13.9226839349889	A0A0H3GR40	KPHS_05960	Tryptophan--tRNA ligase
1329	A0A0H3GR41	menB	20.886108939217	20.8375736820043	20.8725542277701	19.589370826024	19.6487049520242	19.4895617602259	19.8284299951614	19.8873928007003	20.0851596018901	A0A0H3GR41	menB	1,4-dihydroxy-2-naphthoyl-CoA synthase
1330	A0A0H3GR42	lpxL.1	18.3743701614842	18.4155073123255	18.4242780604858	17.3341311989423	17.454633083383	17.5209285153795	17.9052048823154	17.6554539509605	18.2890686059439	A0A0H3GR42	lpxL	Lipid A biosynthesis acyltransferase
1331	A0A0H3GR44	KPHS_18680	16.9052693018152	17.0655255139729	16.4421596491803	16.3557948099667	16.3525405364145	16.2109873899264	16.9370661770475	17.1432297234218	17.0630930079047	A0A0H3GR44	KPHS_18680	PET-family efflux transport protein
1332	A0A0H3GR46	rbn	16.8147652970254	17.361348486559	17.6272772343231	17.0570812359881	16.8936875319605	17.0450051703407	16.8165505086115	17.133732903406	17.4741544959373	A0A0H3GR46	rbn	Ribonuclease BN
1333	A0A0H3GR49	KPHS_06060	15.7314375354659	15.4853826093797	15.7001126566536	14.3253738443657	14.5692563162717	14.5937379497153	14.5381951315302	15.0717173722257	14.5349642351544	A0A0H3GR49	KPHS_06060	HTH marR-type domain-containing protein
1334	A0A0H3GR50	hspQ	17.7642990102842	17.7435235057218	18.5280838316622	17.1801406363208	17.455107302086	17.3262498000288	17.6268050014437	16.9767919934343	17.4670670010674	A0A0H3GR50	hspQ	Heat shock protein HspQ
1335	A0A0H3GR51	KPHS_37370	18.5784408994969	18.4225670174043	17.585823363776	18.5022800971212	18.5753368203678	18.7584825246204	19.113760005801	19.3993925876225	19.2548598922601	A0A0H3GR51	KPHS_37370	NADH-quinone oxidoreductase subunit J
1336	A0A0H3GR54	KPHS_06110	17.7461708490838	17.7605890905319	17.9266686115821	16.8293467302458	16.786258008278	16.907525586617	16.0227115633563	16.1271361815773	15.9753440862486	A0A0H3GR54	KPHS_06110	2-hydroxyglutaryl-CoA dehydratase
1337	A0A0H3GR55	KPHS_37420	19.1307964435081	19.0550648723455	19.521201708666	19.0578287830667	18.9668122774624	19.1741110675942	19.6949917841612	19.7601209199025	19.7637265437843	A0A0H3GR55	KPHS_37420	NADH-quinone oxidoreductase subunit E
1338	A0A0H3GR56	KPHS_18780	14.3908681903253	14.4482395679154	14.5659466120859	13.6423512062462	13.9634360051474	13.5760765909368	12.8516488181755	13.440189335614	13.9260555918171	A0A0H3GR56	KPHS_18780	Sulfurtransferase
1339	A0A0H3GR57	KPHS_31150	10.299664715647	15.6889723779568	16.1612459925169	14.8966210131734	15.1328652162819	15.3178586106591	14.6887054877545	15.1472406741829	14.7404439265238	A0A0H3GR57	KPHS_31150	Fumarase D
1340	A0A0H3GR58	KPHS_19590	15.474386883684	15.2103430126631	14.8005207682907	9.81162011390804	11.5280887346702	12.2983208452252	10.2277739446533	13.212261032431	10.3456368330471	A0A0H3GR58	KPHS_19590	Major facilitator superfamily permease
1341	A0A0H3GR60	KPHS_37470	15.2054453979246	14.8981095525379	15.4669707258096	14.5792773265539	14.4520336506969	14.2191096561438	14.1775156192372	13.4726796980007	13.6661361625755	A0A0H3GR60	KPHS_37470	LysR family NADH dehydrogenase transcriptional regulator
1342	A0A0H3GR61	KPHS_19640	15.7138520279661	15.7315009164947	16.2101371624136	15.7225250625603	15.6083564639095	15.8731140256312	15.8677900943403	15.6734766718661	15.613733004071	A0A0H3GR61	KPHS_19640	7-methyl-GTP pyrophosphatase
1343	A0A0H3GR62	KPHS_31200	16.1856710507684	16.1209126062952	16.7199057396047	17.5944797899662	17.5209849402322	17.674903624369	16.0158502601291	16.1847727846188	16.0867133313734	A0A0H3GR62	KPHS_31200	ATP synthase subunit
1344	A0A0H3GR64	KPHS_37520	20.2505208245348	20.1696502320662	20.3400595446166	20.0104037876077	19.9622041512581	19.9225152920051	19.4396869109822	19.5211050535665	19.6385080221866	A0A0H3GR64	KPHS_37520	UPF0304 protein KPHS_37520
1345	A0A0H3GR66	KPHS_19690	20.0336004634623	20.1561037129515	20.5439317081849	19.655561372736	19.8810674537404	19.8509620901424	19.9662584518434	20.1807778770472	19.8913661688309	A0A0H3GR66	KPHS_19690	Malonyl CoA-acyl carrier protein transacylase
1346	A0A0H3GR67	KPHS_31250	15.6722079710346	15.5851318049973	15.4355410119288	16.5813140671755	16.4361847065339	16.5479203809759	14.3530828857758	14.680155059321	13.845731465753	A0A0H3GR67	KPHS_31250	Cysteine desulfurase activator complex subunit SufB
1347	A0A0H3GR68	KPHS_37570	16.3925744196943	16.0186976961038	16.287479696718	16.1211849076459	16.0270255331329	16.1170355843391	16.1916736194038	16.3415683944977	16.1051769120031	A0A0H3GR68	KPHS_37570	Phosphoesterase
1348	A0A0H3GR69	KPHS_18880	10.299664715647	10.2846819867078	10.3892034278555	9.81162011390804	11.774249393888	12.4005867166271	10.2277739446533	10.2958094542839	10.3456368330471	A0A0H3GR69	KPHS_18880	Tartrate dehydrogenase
1349	A0A0H3GR71	mltG	17.399091123044	17.2131046012869	16.8820119936622	16.6886915387874	16.7937458946404	16.5531961597911	17.2896984557828	17.3800401034927	17.3262424968381	A0A0H3GR71	mltG	Endolytic murein transglycosylase
1350	A0A0H3GR75	KPHS_18930	10.299664715647	10.2846819867078	16.1344996774911	16.2552718209883	15.5165659394411	16.2081710228092	10.2277739446533	10.2958094542839	10.3456368330471	A0A0H3GR75	KPHS_18930	DNA-binding transcriptional repressor PuuR
1351	A0A0H3GR76	KPHS_19790	19.1879177397652	19.2398404458167	19.6204440800994	18.932942817009	18.9014977850717	19.1168025353771	18.9655956723857	18.9048530926189	18.8660905081189	A0A0H3GR76	KPHS_19790	HIT domain-containing protein
1352	A0A0H3GR77	KPHS_37670	16.2236217107292	16.3622963932189	16.5736168049065	17.7644215144647	18.0833883879473	18.1305762015007	18.3808720464089	18.1103084577303	18.372894516426	A0A0H3GR77	KPHS_37670	Histidine ABC transporter periplasmic substrate-binding protein
1353	A0A0H3GR80	KPHS_19840	17.5315012963195	17.4737209766053	17.5822382697637	17.2675966704812	17.4127346730211	17.8317607527049	16.6522481806185	17.0303426186123	17.1161249408554	A0A0H3GR80	KPHS_19840	UPF0227 protein KPHS_19840
1354	A0A0H3GR81	KPHS_18980	13.6504453172974	13.3539611377862	12.984984634845	13.0635845132072	13.2264632063762	13.5914167910958	14.9303938319819	16.8489448687649	16.0621041255206	A0A0H3GR81	KPHS_18980	Inner membrane protein
1355	A0A0H3GR82	KPHS_37720	14.5037239612179	14.2486182448117	10.3892034278555	9.81162011390804	13.2642471168679	14.3808663289454	14.3023292306095	14.0406923034848	10.3456368330471	A0A0H3GR82	KPHS_37720	Colicin V production protein
1356	A0A0H3GR83	KPHS_31400	10.299664715647	10.2846819867078	10.3892034278555	15.7496525853975	15.7038555275614	15.7825	16.8799182088958	17.0656669057765	17.1471655012922	A0A0H3GR83	KPHS_31400	Iron compound ABC superfamily ATP binding cassette transporter, binding protein
1357	A0A0H3GR84	KPHS_06410	13.3222979358519	12.9739447688472	13.2686379451002	14.1207235443027	14.0997131089925	13.9070703206067	10.2277739446533	10.2958094542839	10.3456368330471	A0A0H3GR84	KPHS_06410	D-serine dehydratase-like domain-containing protein
1358	A0A0H3GR85	truA	16.5204947919927	16.5497875257034	16.8053491710436	15.6954930883876	15.6646766188206	15.9832158060963	16.3428010564344	16.4603627963786	16.3106348465957	A0A0H3GR85	truA	tRNA pseudouridine synthase A
1359	A0A0H3GR87	KPHS_19030	18.0305596123896	18.2311453811707	18.7689969473514	20.5097098864265	20.6416838273905	20.6121747292536	19.0144635652784	18.8771697869655	18.9872057886283	A0A0H3GR87	KPHS_19030	YccJ protein
1360	A0A0H3GR88	KPHS_31450	15.1000041825318	15.7012292527928	10.3892034278555	17.0306956828296	16.842888549856	17.1235246435526	16.7504236530356	16.7190571687391	16.2742709766113	A0A0H3GR88	KPHS_31450	DUF1852 domain-containing protein
1361	A0A0H3GR90	KPHS_37820	21.3500558109032	21.2673863152605	21.555071702155	21.183939438738	21.1569603709304	21.1382433204978	21.4953958833101	21.6633116989336	21.6985907179305	A0A0H3GR90	KPHS_37820	3-oxoacyl-[acyl-carrier-protein] synthase 1
1362	A0A0H3GR91	KPHS_19940	13.7367940974797	13.4622144830187	13.3226729550891	14.825591522454	15.1605557317339	14.8955809415294	14.7220202213711	14.4075035467115	14.1369210815661	A0A0H3GR91	KPHS_19940	Enzyme
1363	A0A0H3GR94	KPHS_31500	16.7216118459886	16.6307250008055	16.7051732521105	16.1512472781747	15.9267070135747	16.1094906266923	16.4533566573938	16.481269139422	16.5653573104266	A0A0H3GR94	KPHS_31500	Oxidase
1364	A0A0H3GR95	KPHS_19990	18.1904553308938	18.2368964348618	17.9910197137312	17.692715100224	17.6290845686963	17.483727511815	18.2398669945248	18.3778399979671	18.4829334844388	A0A0H3GR95	KPHS_19990	Outer membrane-specific lipoprotein transporter subunit LolE
1365	A0A0H3GR96	mepA	15.674363526295	15.4123665528541	15.6041811516692	15.3188800808297	15.4493806338089	15.4465234341377	15.5046567420529	15.7944611618716	16.1888506174588	A0A0H3GR96	mepA	Penicillin-insensitive murein endopeptidase
1366	A0A0H3GR99	KPHS_31550	17.3461739553846	17.2688666822088	17.2725730367385	16.3403994345743	16.2773765034717	16.2710462943499	16.7391622740213	16.8744713864979	16.609853749036	A0A0H3GR99	KPHS_31550	Phospho-2-dehydro-3-deoxyheptonate aldolase
1367	A0A0H3GRA0	KPHS_20040	10.299664715647	10.2846819867078	10.3892034278555	13.580465583397	13.7039590644771	13.7611898294818	10.2277739446533	10.2958094542839	10.3456368330471	A0A0H3GRA0	KPHS_20040	Crotonobetaine/carnitine-CoA ligase
1368	A0A0H3GRA1	fadJ	16.4643422725305	16.3538984486096	16.2410804208454	16.7485792191135	16.2790699343726	16.8887921590101	16.5268144453835	16.0201569060108	16.211036633316	A0A0H3GRA1	fadJ	Fatty acid oxidation complex subunit alpha
1369	A0A0H3GRA2	KPHS_19180	17.5674844788863	17.6224265796891	17.5039065812516	17.8682921288441	17.8824867954881	17.9220021138342	18.5053635356721	18.4793953813038	18.4680143187729	A0A0H3GRA2	KPHS_19180	Bifunctional protein PutA
1370	A0A0H3GRA3	btuE	18.2865907640669	18.3324106719375	18.6191899054666	17.9588259356341	18.1625347361635	18.134752087064	17.6490877510864	17.707347125979	17.5708088343494	A0A0H3GRA3	btuE	Thioredoxin/glutathione peroxidase BtuE
1371	A0A0H3GRA4	KPHS_06610	13.4970266896144	13.3790728319893	13.7329817134613	14.0179051384283	14.0743293039452	14.3460912615657	10.2277739446533	10.2958094542839	10.3456368330471	A0A0H3GRA4	KPHS_06610	Glucosamine-fructose-6-phosphate aminotransferase
1372	A0A0H3GRA5	potA	17.2568226927656	17.4338064485316	17.3252463837747	16.902356263428	16.6633417256594	16.7763527080971	17.7010004427388	17.6442484054732	17.6772133219609	A0A0H3GRA5	potA	Spermidine/putrescine import ATP-binding protein PotA
1373	A0A0H3GRA6	KPHS_37970	16.7389772572444	17.1610371768966	16.9006474533662	18.0312474814104	18.3932275224906	18.0020315321687	18.4885826094906	18.6328605289303	18.8771024711879	A0A0H3GRA6	KPHS_37970	Lipoprotein
1374	A0A0H3GRA7	KPHS_19230	10.299664715647	10.2846819867078	10.3892034278555	13.8870453328661	9.81870287158063	14.2176782063604	14.9211107750639	14.9539418704309	15.648501257799	A0A0H3GRA7	KPHS_19230	Ferrous iron permease EfeU
1375	A0A0H3GRA8	KPHS_31650	10.299664715647	10.2846819867078	10.3892034278555	9.81162011390804	9.81870287158063	9.8248176681962	10.2277739446533	13.7517423932473	14.6544314179253	A0A0H3GRA8	KPHS_31650	Glycine/D-amino acid oxidase
1376	A0A0H3GRA9	dnaT	17.4876024530965	17.3813074258925	17.7406039945848	17.4552275696942	17.7002358180519	17.4702537001984	17.488744698106	17.5039510059326	17.7205539135753	A0A0H3GRA9	dnaT	Primosomal protein 1
1377	A0A0H3GRB1	KPHS_38020	14.4926560030512	14.0717980264881	13.585981564091	12.7790261237992	12.8338480014967	12.3420451000411	12.9336664705444	12.9807629503888	13.1971174804649	A0A0H3GRB1	KPHS_38020	LysR-family bacterial regulatory protein
1378	A0A0H3GRB5	nudJ	16.7686229928025	16.5517520914562	17.288936726489	16.6710795133972	16.7288299867874	16.896337493317	16.699148211025	16.6417445057866	16.5115437440236	A0A0H3GRB5	nudJ	Phosphatase NudJ
1379	A0A0H3GRB7	KPHS_31750	18.5861538723739	18.4712945101781	18.9025536487302	18.446915654853	18.629689298938	18.4321	16.6282046898146	16.6581495961422	16.4984356627462	A0A0H3GRB7	KPHS_31750	Phosphofructokinase
1380	A0A0H3GRB9	KPHS_19330	17.5132791189886	17.5748452665138	18.0130589466567	17.5209976695198	17.4813926409459	17.5921495720663	18.0552848365323	17.9855434521678	18.1823505913614	A0A0H3GRB9	KPHS_19330	Polymerase/histidinol phosphatase N-terminal domain-containing protein
1381	A0A0H3GRC2	KPHS_38120	13.9175954935463	14.2217282668646	13.8527142876099	16.9167343361219	16.9144899915107	16.992300545857	14.2206568934775	14.732691805798	14.9373242277267	A0A0H3GRC2	KPHS_38120	Pyruvate decarboxylase
1382	A0A0H3GRC3	KPHS_06810	15.7526871775947	15.7366155942592	15.9661889690282	15.4408845439094	15.2111173086982	15.2043542141459	15.2738454986006	15.1137069217431	15.489537163176	A0A0H3GRC3	KPHS_06810	DNA polymerase III subunit psi
1383	A0A0H3GRC5	KPHS_31850	17.3170270193367	17.6315161969621	17.6822878894171	16.9516084446603	17.0593924117601	17.0803506547717	17.4188473418472	17.5471731361102	17.4297922646749	A0A0H3GRC5	KPHS_31850	UPF0263 protein KPHS_31850
1384	A0A0H3GRC6	KPHS_38170	10.299664715647	10.2846819867078	10.3892034278555	12.7570056855613	13.0878805799705	12.8001026684267	13.8022871938246	10.2958094542839	12.7552361850672	A0A0H3GRC6	KPHS_38170	EAL domain-containing protein
1385	A0A0H3GRC9	KPHS_31900	15.121092254597	15.939361476226	15.596723906257	13.7318728002363	13.3311054472823	13.4981287775077	14.1374536348775	14.1027908066291	14.5754654831254	A0A0H3GRC9	KPHS_31900	Oligopeptide transporter permease
1386	A0A0H3GRD0	KPHS_38220	10.299664715647	10.2846819867078	10.3892034278555	13.0757774445913	13.1205917669117	12.7142418100566	14.1580376841527	12.7888831970573	10.3456368330471	A0A0H3GRD0	KPHS_38220	Bile acid/Na+ symporter family transporter
1387	A0A0H3GRD1	deoA	19.1256985857796	19.1524665385182	19.5439954540147	18.9728751871712	19.0537801605824	19.0473779978732	18.8852921339604	18.6488993729693	18.7261689585632	A0A0H3GRD1	deoA	Thymidine phosphorylase
1388	A0A0H3GRD3	KPHS_31950	22.8247077815488	22.8481422855172	22.9420944824515	20.2860380415627	20.142113109123	20.2067235128959	22.3740893511962	22.3905945486263	22.6615646235444	A0A0H3GRD3	KPHS_31950	Aldehyde-alcohol dehydrogenase
1389	A0A0H3GRD4	KPHS_20440	15.6358101513213	15.6184332806003	15.8891401694963	9.81162011390804	9.81870287158063	9.8248176681962	10.2277739446533	10.2958094542839	10.3456368330471	A0A0H3GRD4	KPHS_20440	L-asparaginase
1390	A0A0H3GRD5	cysZ	18.3034024083704	18.3073730246149	18.0610808654185	17.3119894696665	17.1610193126291	17.0453300361914	17.7903746782066	17.9790887346196	18.0460260555704	A0A0H3GRD5	cysZ	Sulfate transporter CysZ
1391	A0A0H3GRD6	KPHS_06960	17.8058869717263	17.565464083371	18.0964228118222	17.4396902402264	17.4856144305257	17.5686232581951	17.3682412100652	17.3438610778276	17.1397291191815	A0A0H3GRD6	KPHS_06960	Phosphoserine phosphatase
1392	A0A0H3GRD8	KPHS_38320	22.2537365701505	22.2290821204807	22.5242254636846	21.752782117391	21.863070133911	21.899055451306	21.8790690909172	21.9745853077049	22.2737720375772	A0A0H3GRD8	KPHS_38320	Glucose-specific PTS system component
1393	A0A0H3GRD9	rssB	14.3138647117619	14.394250556969	14.157131835855	14.1573561744512	14.3976289360495	14.1730532769476	13.7242359323709	13.8274109024965	14.147096940679	A0A0H3GRD9	rssB	Regulator of RpoS
1394	A0A0H3GRE0	trpR	15.3664203149022	15.4119325548587	15.7403432318417	15.385236905098	15.4840201475224	15.3833868774384	16.0836937536622	16.4880130651049	16.2443342495338	A0A0H3GRE0	trpR	Trp operon repressor
1395	A0A0H3GRE1	KPHS_20540	14.0467897979538	13.3785742008959	14.3416484879549	14.3972941232774	14.4724408857893	14.6963471535615	14.1197954072482	14.0412437269998	13.9639207398699	A0A0H3GRE1	KPHS_20540	MarR family transcriptional regulator
1396	A0A0H3GRE2	KPHS_38370	16.9124905944539	17.0329174698476	17.0622994308372	16.3993234990049	16.1768298878086	16.4500946514127	16.6093210389283	16.894011871928	17.2113733531897	A0A0H3GRE2	KPHS_38370	Cysteine synthase
1397	A0A0H3GRE3	KPHS_07060	10.299664715647	14.8634851285446	10.3892034278555	13.9193710218509	13.9553773861227	14.0524501366839	13.944551632244	10.2958094542839	10.3456368330471	A0A0H3GRE3	KPHS_07060	DNA-binding response regulator CreB
1398	A0A0H3GRF0	mdoC	16.1470139443127	15.4104107071921	15.3614933219286	9.81162011390804	14.610530405973	9.8248176681962	14.7399697837717	10.2958094542839	10.3456368330471	A0A0H3GRF0	mdoC	Glucans biosynthesis protein C
1399	A0A0H3GRF3	yaaA	18.0094683440746	17.9797225248904	18.0492417431544	18.5232618474761	18.6175376778105	18.7500027572515	18.9608877523857	18.9705443866048	18.9169575493582	A0A0H3GRF3	yaaA	DNA-binding and peroxide stress resistance protein YaaA
1400	A0A0H3GRF4	KPHS_38470	17.3006082322207	17.2363815814637	16.9814721677775	16.9434959347976	17.2701779215799	16.9993688867976	17.0321570485002	17.2286110343889	16.5501128819803	A0A0H3GRF4	KPHS_38470	Acetyltransferase KPHS_38470
1401	A0A0H3GRF6	KPHS_20740	10.299664715647	10.2846819867078	10.3892034278555	15.0861993532922	15.0541025388495	14.7868534729264	15.6877123646994	15.4916663124892	14.9866266142696	A0A0H3GRF6	KPHS_20740	Lipoprotein
1402	A0A0H3GRF7	solA	18.0449561994747	17.9339	18.4320675095292	17.6534776735536	17.7227699632068	17.7426304892905	18.2602899899294	18.3247570068592	18.3471924810063	A0A0H3GRF7	solA	N-methyl-L-tryptophan oxidase
1403	A0A0H3GRF8	KPHS_07210	16.3765276359251	15.9419606541027	15.9137153177904	14.9611058398715	15.0379512750541	15.3600360560017	15.3526993181403	15.6334596515901	15.4729604692328	A0A0H3GRF8	KPHS_07210	Inner membrane protein YaaH
1404	A0A0H3GRF9	KPHS_38520	13.2581989754338	13.8503503261277	13.5284092990561	12.2128695632398	12.4894075224046	12.2761380177504	10.2277739446533	10.2958094542839	10.3456368330471	A0A0H3GRF9	KPHS_38520	Ethanolamine utilization protein
1405	A0A0H3GRG1	KPHS_19530	18.0139189707814	17.8493176572334	17.9179203689953	17.6932017154026	17.7608342340507	17.7303582874663	18.1030546744743	18.0518684631991	18.1452842472646	A0A0H3GRG1	KPHS_19530	YceB protein
1406	A0A0H3GRG2	KPHS_20790	19.3767278111551	19.6350575560691	19.7683059528008	18.7909458349989	18.9380349462663	18.8320878122779	18.7966225748996	18.8452304462529	18.6261443775784	A0A0H3GRG2	KPHS_20790	Putative glucose-6-phosphate 1-epimerase
1407	A0A0H3GRG3	nhaA	17.1888644840365	17.3754646579367	17.1322948837493	15.3381415814908	15.5010664415791	15.6442669509138	16.2851093944606	16.3856080926614	16.5511860284651	A0A0H3GRG3	nhaA	Na(+)/H(+) antiporter NhaA
1408	A0A0H3GRG5	murJ	17.5206298141967	17.6549832538574	17.0880286963512	16.8817459837595	16.9968765538444	16.9422137480442	18.096420781468	18.1417454570678	17.9272167578758	A0A0H3GRG5	murJ	Probable lipid II flippase MurJ
1409	A0A0H3GRG6	KPHS_20840	13.2009423501949	13.4056640968716	14.2859741351451	16.4057376917134	16.4996481998816	16.6285162805403	14.0854448338068	13.9830528770577	14.0056462941277	A0A0H3GRG6	KPHS_20840	Chitinase II
1410	A0A0H3GRG8	KPHS_19630	17.4131439241218	17.5044245791704	17.594315385687	16.9425957648585	16.6586197882045	16.6082098119252	17.556125600822	17.5789018224984	17.7701228646674	A0A0H3GRG8	KPHS_19630	Pseudouridine synthase
1411	A0A0H3GRG9	KPHS_20890	10.299664715647	10.2846819867078	10.3892034278555	12.9951289375862	13.0300757545216	13.2623827073765	13.4416496565263	10.2958094542839	10.3456368330471	A0A0H3GRG9	KPHS_20890	Aldolase
1412	A0A0H3GRH0	ileS	20.902597052581	20.8544474906982	21.1025597019422	20.3980645923447	20.4051473491215	20.3606360996644	20.9104336411627	20.8143498427157	20.8378659042905	A0A0H3GRH0	ileS	Isoleucine--tRNA ligase
1413	A0A0H3GRH2	KPHS_32300	16.2973897226399	16.3099992001929	16.3978204339543	15.4500068862063	15.4472330568939	15.4958160943435	16.3465630614435	16.3893710350704	16.3623181339385	A0A0H3GRH2	KPHS_32300	Transcriptional regulator
1414	A0A0H3GRH3	fabH	20.6329901613033	20.5367073994829	20.7994908118551	20.3301605678032	20.2476061678092	20.2902468147126	20.5807283948552	20.2972917811506	20.3595028176842	A0A0H3GRH3	fabH	Beta-ketoacyl-[acyl-carrier-protein] synthase III
1415	A0A0H3GRH4	KPHS_20940	14.6426014145746	13.6797737859363	14.7163296024495	14.239504105071	13.652405548075	14.4375109289136	14.2866649329086	14.1608134599102	14.081534116075	A0A0H3GRH4	KPHS_20940	nicotinamidase
1416	A0A0H3GRH5	KPHS_38670	18.3115007378788	18.3424019706667	18.4200823796323	19.1675475864159	19.2645092787486	19.2255038580546	17.3870392148972	17.3681062156595	17.477576160485	A0A0H3GRH5	KPHS_38670	Malic enzyme
1417	A0A0H3GRH6	KPHS_07360	10.299664715647	14.4606425056422	13.5139817561769	9.81162011390804	13.7156364165884	13.4628768005473	13.7342656713222	10.2958094542839	10.3456368330471	A0A0H3GRH6	KPHS_07360	HTH-type transcriptional regulator
1418	A0A0H3GRH7	KPHS_19730	15.6466351820242	15.9592913318672	16.3009702531291	15.4079133553714	14.9052016326804	15.3530473569899	15.5400348154177	15.7575887824453	16.3939	A0A0H3GRH7	KPHS_19730	aminodeoxychorismate lyase
1419	A0A0H3GRH8	lolB	19.3294513656292	19.4039358796292	19.3745582363894	18.9005008930726	18.7905324896993	18.7892090152773	19.2823208329639	19.5214649720853	19.4320407283765	A0A0H3GRH8	lolB	Outer-membrane lipoprotein LolB
1420	A0A0H3GRI0	KPHS_38720	15.5645381658287	15.6386892228077	15.930139423332	15.2562542584197	15.0650324565652	15.2611407881791	15.3029	15.2220913193229	15.0030772855755	A0A0H3GRI0	KPHS_38720	GDP-mannose pyrophosphatase
1421	A0A0H3GRI2	KPHS_19780	20.8268697706058	20.8205001787509	20.6925756800204	19.8006115728435	19.9734313979437	19.8386837708142	20.5610996014609	20.8316278237999	20.932081189945	A0A0H3GRI2	KPHS_19780	PTS system glucose-specific EIICB component
1422	A0A0H3GRI3	KPHS_21040	16.9787075093968	16.8340925959237	17.538534451348	17.0242123045006	17.0611783426918	17.0957860207325	15.9705537590031	16.0153333653258	16.4289295030782	A0A0H3GRI3	KPHS_21040	Zinc-containing alcohol dehydrogenase superfamily protein
1423	A0A0H3GRI4	KPHS_32400	17.6427584448123	10.2846819867078	10.3892034278555	17.3654681569389	15.1946550370231	9.8248176681962	10.2277739446533	10.2958094542839	10.3456368330471	A0A0H3GRI4	KPHS_32400	Stress-induced protein YchH
1424	A0A0H3GRI5	nagZ	17.8834125642807	17.816364546272	18.3441024349598	17.2262246782804	17.0476701723515	17.2122686483272	17.1120397485895	17.1284633088622	16.9722174078263	A0A0H3GRI5	nagZ	Beta-hexosaminidase
1425	A0A0H3GRI7	KPHS_07460	10.299664715647	10.2846819867078	12.8644315393531	13.9162323614737	14.0403004507307	13.5962887909387	10.2277739446533	10.2958094542839	10.3456368330471	A0A0H3GRI7	KPHS_07460	Citrate lyase subunit beta
1426	A0A0H3GRI8	KPHS_21090	16.4614195550066	16.7139687871034	16.9919775627254	15.9057491802999	15.9693267487607	15.9787002354549	15.6531651484134	16.0626239389445	15.9010186310578	A0A0H3GRI8	KPHS_21090	Sulfurtransferase
1427	A0A0H3GRJ1	purC	18.3162740083864	18.3346781033142	18.4394352258008	18.6014874455625	18.6162117199417	18.6548015372298	18.981776287702	18.9824249051878	18.9828866598294	A0A0H3GRJ1	purC	Phosphoribosylaminoimidazole-succinocarboxamide synthase
1428	A0A0H3GRJ7	kefC	18.1140389340994	18.292075759236	18.0971424791166	17.1745211498638	17.7652285241291	17.4674238357222	17.4072497988948	17.4851980450369	17.882607983361	A0A0H3GRJ7	kefC	Glutathione-regulated potassium-efflux system protein KefC
1429	A0A0H3GRJ9	KPHS_38870	17.5031082052698	17.5627232196469	17.1177499927727	15.5746905700643	16.0242642778547	15.6916317243486	16.5834745032512	16.8255824826812	16.3596337670303	A0A0H3GRJ9	KPHS_38870	Permease
1430	A0A0H3GRK0	lolD	17.9929261849148	18.1257222173271	18.1671804403897	17.520034926296	17.3699908300659	17.5912832994583	18.1722774628193	18.4102598028759	18.1223936866738	A0A0H3GRK0	lolD	Lipoprotein-releasing system ATP-binding protein LolD
1431	A0A0H3GRK1	KPHS_21240	17.6933000404873	17.9156875421391	18.0450250501378	18.266448993496	18.3390733422454	18.3681109829313	18.2667366435559	18.3178828587419	18.1988575987129	A0A0H3GRK1	KPHS_21240	Periplasmic protein
1432	A0A0H3GRK2	pdxA	16.0937545750985	16.6739163705854	17.1880208154649	16.4940680888615	16.7175927109986	16.4764802200584	17.5022213940264	17.2329661704819	17.3713005680061	A0A0H3GRK2	pdxA	4-hydroxythreonine-4-phosphate dehydrogenase
1433	A0A0H3GRK5	hda	16.2726935448091	16.2097577417455	16.1470668961186	15.3797118693322	15.6878525791261	15.445541805399	16.1837517450337	15.6420218889243	15.8957252383858	A0A0H3GRK5	hda	DnaA regulatory inactivator Hda
1434	A0A0H3GRK7	KPHS_07660	10.299664715647	13.3334496466492	13.3501940242762	14.5382638285747	13.0865046946444	13.637099581921	10.2277739446533	10.2958094542839	14.4383804405737	A0A0H3GRK7	KPHS_07660	histidine kinase
1435	A0A0H3GRK8	KPHS_20080	16.5579280802313	16.6253773591499	16.3909589179272	16.2144017954696	16.2166821798161	16.0319156723492	17.1972733242503	17.2201025599913	17.0258736414628	A0A0H3GRK8	KPHS_20080	Spermidine/putrescine ABC transporter membrane protein
1436	A0A0H3GRL0	purM	17.2163170138714	16.8228332264793	17.429875983036	17.0067272886227	16.8965213660803	17.2345571554878	17.1176513224266	17.3462674631411	16.7088	A0A0H3GRL0	purM	Phosphoribosylformylglycinamidine cyclo-ligase
1437	A0A0H3GRL1	KPHS_21340	17.2161270619968	17.0934950749746	17.5004	18.1677790911453	18.0429587398395	18.2800025670425	16.4783140734428	16.3751520742777	16.4005024886088	A0A0H3GRL1	KPHS_21340	6-phospho-beta-glucosidase
1438	A0A0H3GRL2	rapA	18.1466751134461	18.1670848126885	18.0085599579582	18.2246771189625	18.0403303430193	18.263548597111	18.9018411374551	19.0265725089986	19.0738138043917	A0A0H3GRL2	rapA	RNA polymerase-associated protein RapA
1439	A0A0H3GRL4	KPHS_20130	19.7327611924091	19.7398139749311	19.827814700142	18.8621719549999	18.8928694078188	18.9517834704045	19.2271989885788	19.1383280611326	18.9795016153434	A0A0H3GRL4	KPHS_20130	Response regulator in two-component regulatory system with PhoQ
1440	A0A0H3GRL5	KPHS_39020	10.299664715647	10.2846819867078	10.3892034278555	16.535289877479	16.303078579584	16.4653808466496	17.0467399947056	16.9280944543418	16.5242152652637	A0A0H3GRL5	KPHS_39020	Inner membrane protein
1441	A0A0H3GRL8	KPHS_07760	17.5814384645828	17.5761967450015	17.7188235198855	18.7031305877982	18.7447111903901	18.8424434354648	17.853748066294	17.5052953727118	18.0796191247409	A0A0H3GRL8	KPHS_07760	Arabinose operon regulatory protein
1442	A0A0H3GRL9	guaA	20.6329901613033	20.5262150332981	20.8088286703888	20.2770492639362	20.2476061678092	20.3081687115773	20.7111249478609	20.8487013270548	20.9403488011899	A0A0H3GRL9	guaA	GMP synthase [glutamine-hydrolyzing]
1443	A0A0H3GRM1	mnmA	18.2826254196875	18.2763641391922	18.6593458663129	17.7672950054433	17.8438774312506	17.9484116861015	18.2718269368458	18.4694116276908	18.6391440530625	A0A0H3GRM1	mnmA	tRNA-specific 2-thiouridylase MnmA
1444	A0A0H3GRM2	KPHS_21490	10.299664715647	10.2846819867078	10.3892034278555	11.4110684545383	11.6913093978899	11.4735299386447	10.2277739446533	10.2958094542839	10.3456368330471	A0A0H3GRM2	KPHS_21490	Hydroxylase
1445	A0A0H3GRM3	KPHS_32800	16.2422146141198	15.9573706737222	16.5775135937469	15.3307575124511	15.3166580071961	15.3945772060638	15.7650444350322	15.7515041985004	15.8977699369769	A0A0H3GRM3	KPHS_32800	Nucleoprotein/polynucleotide-associated enzyme
1446	A0A0H3GRM4	KPHS_39120	10.299664715647	10.2846819867078	10.3892034278555	15.7149514748483	15.5473578725687	15.5575108257839	15.2186737259451	15.4614891310207	15.3336872338611	A0A0H3GRM4	KPHS_39120	Gfo/Idh/MocA-like oxidoreductase N-terminal domain-containing protein
1447	A0A0H3GRM5	KPHS_07810	18.2618106982114	18.0996281387045	18.7774610328644	17.6808178045379	17.7989300561778	17.8674257604784	17.7407405386952	17.6598407182403	17.6028706989791	A0A0H3GRM5	KPHS_07810	Thiamine-binding periplasmic protein
1448	A0A0H3GRM7	KPHS_21540	10.299664715647	10.2846819867078	10.3892034278555	15.7850570771434	15.5922286675618	15.6750428545556	15.6462989894204	15.1675479043237	14.5423385958017	A0A0H3GRM7	KPHS_21540	MarR-family bacterial regulatory protein
1449	A0A0H3GRM8	ispG	19.5665390479269	19.4963453543809	19.7354579852694	19.2750957965337	19.2323600322162	19.3432685992822	19.7233457378689	19.7539100060073	19.7786135624872	A0A0H3GRM8	ispG	4-hydroxy-3-methylbut-2-en-1-yl diphosphate synthase (flavodoxin)
1450	A0A0H3GRN0	trpA	17.0809371371431	16.607454074847	17.2632889530854	15.4743375680064	15.7604194766144	15.497649040904	16.4134963785292	15.9474060100648	15.6304715598416	A0A0H3GRN0	trpA	Tryptophan synthase alpha chain
1451	A0A0H3GRN3	KPHS_21640	14.9502691458897	14.8549833826093	15.3182287882277	14.4942840450692	14.3719686756631	14.5977397248307	15.2656494889812	15.1836213644369	15.6040868528992	A0A0H3GRN3	KPHS_21640	Enzyme of the trp operon
1452	A0A0H3GRN4	KPHS_39220	18.905095831246	18.986330118791	18.8764415890492	18.4321466813905	18.4996109238347	18.323069686382	18.3911494024122	18.3468059430677	18.4954707992924	A0A0H3GRN4	KPHS_39220	Alpha-2-macroglobulin
1453	A0A0H3GRN5	KPHS_32900	14.333105371629	14.5521394011113	13.9769993725715	13.7104950019929	13.3334719306964	13.4347622302238	14.2795951019667	15.063349597624	14.7498129523335	A0A0H3GRN5	KPHS_32900	LysR family transcriptional regulator
1454	A0A0H3GRN8	KPHS_21690	17.1177947482128	17.1789384542552	17.4323623630457	17.1705348378346	16.9432976072744	17.0134462139567	17.7752983802107	17.9425246890489	17.4173176603813	A0A0H3GRN8	KPHS_21690	Corrinoid adenosyltransferase
1455	A0A0H3GRN9	KPHS_39270	14.9497411826665	14.6652438434686	14.8393214063885	15.0706030352409	15.0533442892696	14.8799787264757	15.443170558014	15.4270196875361	15.7174260904081	A0A0H3GRN9	KPHS_39270	Protein IscX
1456	A0A0H3GRP2	KPHS_20380	13.2821502990887	12.8528955479443	12.4956595545531	11.0217069019752	11.5920678729309	11.2179306626676	10.2277739446533	10.2958094542839	10.3456368330471	A0A0H3GRP2	KPHS_20380	EAL domain-containing protein
1457	A0A0H3GRP4	KPHS_39320	19.6822819265207	19.6469940573315	20.0769846913344	19.4832211334799	19.4987812931023	19.5888235879269	20.0117720728965	19.9436280176508	20.2033837567128	A0A0H3GRP4	KPHS_39320	Iron-sulfur cluster assembly scaffold protein IscU
1458	A0A0H3GRP5	KPHS_21790	18.1967103217763	18.0171842949987	18.2147821667342	19.1728124171208	19.1049044004959	19.1846388068259	17.1896133667387	17.3360463901533	17.3084882762504	A0A0H3GRP5	KPHS_21790	Aconitate hydratase
1459	A0A0H3GRP6	mraZ	16.442773234766	16.4640855262789	16.3560756751714	16.0457247614497	16.2997000513634	16.1956260829297	16.4246043874809	16.6593298744928	16.6783257099601	A0A0H3GRP6	mraZ	Transcriptional regulator MraZ
1460	A0A0H3GRP7	KPHS_20430	14.5601813821096	14.7016500597652	15.0488092906815	14.2091518792934	14.0531309615759	14.465863766079	14.1904762581748	13.7123718289136	13.7372101794607	A0A0H3GRP7	KPHS_20430	Metal-dependent phosphohydrolase, HD subdomai
1461	A0A0H3GRP8	tdcD	10.299664715647	10.2846819867078	10.3892034278555	15.5557159239006	15.5320926505053	15.4833439274172	10.2277739446533	10.2958094542839	10.3456368330471	A0A0H3GRP8	tdcD	Propionate kinase
1462	A0A0H3GRP9	KPHS_21840	16.5527023694482	16.5035895963256	16.2954263357989	15.8439648066584	15.8251542392999	15.791467969846	16.184938288427	16.1769898173054	15.7977802445112	A0A0H3GRP9	KPHS_21840	Tetratricopeptide repeat protein
1463	A0A0H3GRQ0	murF	19.1464813036686	19.0491904986422	19.3981149399868	18.6174966924207	18.6438743552917	18.5413590223129	18.683013288987	18.712970888038	18.7747092382971	A0A0H3GRQ0	murF	UDP-N-acetylmuramoyl-tripeptide--D-alanyl-D-alanine ligase
1464	A0A0H3GRQ2	KPHS_20480	12.9785965786047	13.7985694304953	10.3892034278555	9.81162011390804	10.1982682847683	9.8248176681962	12.6013442564467	13.3437142725601	10.3456368330471	A0A0H3GRQ2	KPHS_20480	Leucine export protein LeuE
1465	A0A0H3GRQ3	KPHS_21890	17.2889456863509	17.3237268887764	17.3526575787844	16.3944242487581	16.288510259717	16.3377843024903	16.6269469957443	16.6731393309048	16.5359614100202	A0A0H3GRQ3	KPHS_21890	DEOR-type transcriptional regulator
1466	A0A0H3GRQ4	KPHS_21940	22.3135296419445	22.128621962035	22.2842477280065	21.7397554400355	21.6275392966427	21.4440516543325	22.3079122877935	22.3492029259134	22.299708820931	A0A0H3GRQ4	KPHS_21940	Enoyl-[acyl-carrier-protein] reductase [NADH]
1467	A0A0H3GRQ5	KPHS_20530	19.3280286819937	19.5609479067435	18.6816211747305	17.9338330143744	18.0205325092992	18.0574684737358	18.6559362401934	18.9648804633834	19.0089900957861	A0A0H3GRQ5	KPHS_20530	DUF333 domain-containing protein
1468	A0A0H3GRQ6	KPHS_21990	14.4091520358407	14.1574344826892	13.8228328303482	14.6559683236029	14.3155432577874	14.1534866313658	14.0248294205634	14.1036467514953	14.3868032712276	A0A0H3GRQ6	KPHS_21990	Peptide transport permease protein
1469	A0A0H3GRQ9	KPHS_22040	10.299664715647	10.2846819867078	10.3892034278555	12.3248715055216	12.2748798269854	12.8339548039149	12.9092340517837	13.3433627612234	10.3456368330471	A0A0H3GRQ9	KPHS_22040	HTH cro/C1-type domain-containing protein
1470	A0A0H3GRR0	ftsZ	21.1980527842676	21.2355374632873	20.9420951191037	20.6346010706139	20.7435633934241	20.5305610056853	21.1721746012678	21.1535557469172	21.263924583299	A0A0H3GRR0	ftsZ	Cell division protein FtsZ
1471	A0A0H3GRR1	KPHS_22090	16.5082629618976	17.7871688470987	17.5900842882397	16.7473301143958	16.6917557951043	17.3623517138264	16.2329456162634	16.1349470929981	16.9655055922713	A0A0H3GRR1	KPHS_22090	Phage shock protein PspA
1472	A0A0H3GRR3	emtA	16.750840857379	16.6220040985267	16.2870585495971	15.4790785976908	15.4264948881183	15.682640278624	16.1522979764437	16.4183269832003	15.7200622798631	A0A0H3GRR3	emtA	Endo-type membrane-bound lytic murein transglycosylase A
1473	A0A0H3GRR4	KPHS_22140	17.3926155066109	17.4267745855072	17.4120268165638	16.577675844166	16.5224288471196	16.8375279202618	17.262975142903	18.1141034853592	18.1108781428516	A0A0H3GRR4	KPHS_22140	UPF0283 membrane protein KPHS_22140
1474	A0A0H3GRR5	KPHS_08210	15.3175445550216	14.6228048322855	14.8499205756998	15.0483964753938	15.225051071335	15.2003368950007	15.2383758331264	15.2732318577694	15.1750994400865	A0A0H3GRR5	KPHS_08210	8-oxo-dGTP diphosphatase
1475	A0A0H3GRR6	KPHS_20630	15.0857691683477	15.0755010241171	15.5013102395489	15.5260664457508	15.7216379945397	15.6834731844494	16.313546450009	16.4002030066676	16.3631094823443	A0A0H3GRR6	KPHS_20630	DinI-like protein
1476	A0A0H3GRR7	dadA	16.4844181162045	16.3112239603902	16.7140524145804	16.8932931241342	16.8321237697083	16.8876102236188	17.3709313744853	17.428757406942	16.9963099046087	A0A0H3GRR7	dadA	D-amino acid dehydrogenase
1477	A0A0H3GRR9	tpx	19.7719633883975	19.6260178089099	20.1482373403167	19.5401203378099	19.7036713588779	19.762734984237	20.3485551229455	20.4727336451347	20.3220281447202	A0A0H3GRR9	tpx	Thiol peroxidase
1478	A0A0H3GRS0	guaC	20.2760558940373	20.2610731770172	20.3008889827981	19.8254862200367	19.8570219998136	19.762734984237	20.2041653341484	20.2722008220097	20.4198753851196	A0A0H3GRS0	guaC	GMP reductase
1479	A0A0H3GRS2	KPHS_20680	12.3162691707183	12.4987499058859	11.6295050636359	13.0768783892338	13.1076848535055	13.0567851120395	12.5486612469091	13.1034355556291	10.3456368330471	A0A0H3GRS2	KPHS_20680	Oxidoreductase
1480	A0A0H3GRS3	dsbB	18.1859254021523	18.1298362982191	17.9138551707481	16.982743225127	16.918380516222	16.9365007526715	17.5487932577436	17.8057996247373	17.5278276393765	A0A0H3GRS3	dsbB	Disulfide bond formation protein B
1481	A0A0H3GRS4	KPHS_22240	10.299664715647	10.2846819867078	10.3892034278555	15.2480109521181	15.4080912550038	15.2474532893591	14.7945564009696	14.6597571444621	10.3456368330471	A0A0H3GRS4	KPHS_22240	Glyoxalase
1482	A0A0H3GRS5	glyA	21.9900594597487	21.8586348669488	22.0872925695715	21.8037435207139	21.7533662383322	21.8043684888562	21.6520452884002	21.7657394787848	21.708305869492	A0A0H3GRS5	glyA	Serine hydroxymethyltransferase
1483	A0A0H3GRS6	KPHS_20730	15.3358975820594	15.700894913478	15.1434978847776	14.6531520078615	13.8257371503939	14.9984596423927	15.1797909125867	14.5657868904133	15.0571154534746	A0A0H3GRS6	KPHS_20730	Glutathione peroxidase
1484	A0A0H3GRS7	KPHS_08310	13.4235058861127	13.4917953168273	13.8815816219183	13.2440575697212	13.1474225965952	12.9127670137406	12.7606778886737	12.8517160805084	13.2580893215969	A0A0H3GRS7	KPHS_08310	1,6-anhydro-N-acetylmuramyl-L-alanine amidase AmpD
1485	A0A0H3GRS8	KPHS_39520	16.1293917096147	16.3780156145603	15.8679236002255	16.1727496094827	16.1092068236548	15.8761449006998	16.8823245587191	16.8469750036276	16.9804127698266	A0A0H3GRS8	KPHS_39520	histidine kinase
1486	A0A0H3GRS9	KPHS_22290	14.8519797297592	14.7613365464925	15.1162320583446	12.6630673014781	14.2105071109183	13.4284417701122	13.2476373836203	13.7625758513861	10.3456368330471	A0A0H3GRS9	KPHS_22290	Aldo/keto reductase family
1487	A0A0H3GRT1	KPHS_22340	10.299664715647	10.2846819867078	10.3892034278555	14.0462039722437	13.8984470870299	13.9401721830626	13.6846244154413	13.2408655778431	14.4406202333422	A0A0H3GRT1	KPHS_22340	Metal-dependent phosphohydrolase with HD subdomain
1488	A0A0H3GRT2	KPHS_39570	16.472850719941	16.3445897540152	16.3555945709255	15.5694814682661	15.4096922987063	15.4918421394869	15.8233791978373	16.1184495505474	15.9659410631966	A0A0H3GRT2	KPHS_39570	DNA-binding transcriptional regulator
1489	A0A0H3GRT3	KPHS_20780	13.2759720566496	13.4934785002804	13.9631599288447	9.81162011390804	11.0718765318534	12.2304262120578	11.9868523569737	13.1332483003107	13.4108626453533	A0A0H3GRT3	KPHS_20780	An aldehyde reductase
1490	A0A0H3GRT5	KPHS_33350	16.1340688641779	15.8448081977478	16.3143672986231	15.9179450333373	15.7353680847618	15.7837805331028	15.9039151809253	16.3480571356719	16.3984318742383	A0A0H3GRT5	KPHS_33350	Long-chain-fatty-acid--CoA ligase
1491	A0A0H3GRT6	KPHS_20830	17.0610155257533	16.8827394781182	17.1054960145811	16.0691607339469	15.923731899088	15.8669499192129	15.7716644308089	15.7491231028886	15.7473542593889	A0A0H3GRT6	KPHS_20830	Putative HNH nuclease YajD
1492	A0A0H3GRT7	era	18.2886897923681	18.2872420236043	17.9574843715943	17.6581932739239	17.7713704811117	17.7649467183475	18.4000199970105	18.511629758722	18.3461225554341	A0A0H3GRT7	era	GTPase Era
1493	A0A0H3GRU0	KPHS_33400	14.8191326485152	14.7525662671264	15.565611728733	14.0198238088876	14.1519833166274	13.1327565794285	14.1633131144813	12.3033272993557	10.3456368330471	A0A0H3GRU0	KPHS_33400	UPF0181 protein KPHS_33400
1494	A0A0H3GRU3	KPHS_20880	10.299664715647	10.2846819867078	10.3892034278555	13.9544276111903	14.3798152413601	14.182821906304	14.1927393865654	15.9703141401483	14.5871858079569	A0A0H3GRU3	KPHS_20880	Oxidoreductase, Zn-dependent and NAD(P)-binding protein
1495	A0A0H3GRU4	KPHS_08460	14.1375189034256	13.1029788241612	15.1812516211781	15.1625071517466	15.5294344920315	15.4977464994459	14.9655741763307	15.6546588785547	15.9326321318773	A0A0H3GRU4	KPHS_08460	UPF0231 protein KPHS_08460
1496	A0A0H3GRU5	KPHS_39720	13.8485471315573	14.0882251771447	14.3625853809648	13.9074240140993	13.5866595808651	14.0305431719775	14.1110271350104	14.4055923451183	14.1074695197704	A0A0H3GRU5	KPHS_39720	tRNA1(Val) (adenine(37)-N6)-methyltransferase
1497	A0A0H3GRV0	KPHS_39770	15.7595073451837	15.7060060131418	15.8193331787775	15.7010309162377	15.5294563998974	15.4925294692157	16.902405947287	16.5769376589168	16.4594033878274	A0A0H3GRV0	KPHS_39770	Thioredoxin
1498	A0A0H3GRV1	KPHS_22540	10.299664715647	10.2846819867078	10.3892034278555	15.0342081904909	14.6017500936308	15.1068767479412	14.5142951654506	14.5939510826963	14.5726089701102	A0A0H3GRV1	KPHS_22540	Antitermination protein
1499	A0A0H3GRV2	KPHS_33500	10.299664715647	13.2854782375692	13.6089888135636	11.906952735323	11.8718548132389	11.211231269226	10.2277739446533	10.2958094542839	12.7137032735408	A0A0H3GRV2	KPHS_33500	UPF0266 membrane protein KPHS_33500
1500	A0A0H3GRV4	KPHS_39820	10.299664715647	10.2846819867078	10.3892034278555	14.3742438213767	9.81870287158063	13.4247980818241	15.2173139850252	10.2958094542839	13.116018936765	A0A0H3GRV4	KPHS_39820	Alpha-ketoglutarate transporter
1501	A0A0H3GRV6	KPHS_08560	16.9656472848576	16.8880331511182	17.1320449376144	16.531158604686	16.5100723244538	16.3843333141049	16.8723309792923	17.1741925476229	17.0236592013051	A0A0H3GRV6	KPHS_08560	Chaperone lipoprotein YacC
1502	A0A0H3GRV7	KPHS_21030	15.8581254753859	15.6863389797923	15.444391091776	15.3099870669767	14.8244996753036	15.0726477694975	15.4168533233642	16.1274496104181	15.9681319641266	A0A0H3GRV7	KPHS_21030	DNA topoisomerase III
1503	A0A0H3GRV8	KPHS_39870	18.5319422555207	18.150123211108	18.9112253622858	18.1355506234898	17.9238911705796	18.125406005474	18.136	18.2701732995356	18.0815281206733	A0A0H3GRV8	KPHS_39870	Pseudouridine synthase
1504	A0A0H3GRW1	KPHS_39920	17.7585062228004	17.7070736229106	17.9176994282032	16.4054341567577	16.5349957019729	16.6757984357572	16.8436448471056	17.3096742629482	17.1597393014144	A0A0H3GRW1	KPHS_39920	T-protein
1505	A0A0H3GRW3	KPHS_08610	17.0192392447516	16.7282675435883	17.2919230996715	16.9526836634249	16.9666504832556	16.9059070337772	17.5508806449705	17.5939413553419	17.7052579869754	A0A0H3GRW3	KPHS_08610	Carbonic anhydrase
1506	A0A0H3GRW4	KPHS_21080	14.1853951062881	14.4205733118025	13.5161782373561	12.1570376360146	13.7831131115165	13.9538473974889	13.8950668335233	13.9667803048946	14.4974373034479	A0A0H3GRW4	KPHS_21080	Cytochrome oxidase
1507	A0A0H3GRW5	KPHS_39970	17.4639334815025	17.2184952043789	17.0424371778913	17.5934142583179	17.6826401992239	17.5754054430422	18.5784719345792	18.767029237732	18.925082097575	A0A0H3GRW5	KPHS_39970	Iron-regulated membrane protein
1508	A0A0H3GRW6	KPHS_33600	14.9168736242491	14.7745772105769	14.5154542157666	14.6552314597573	14.7621150859372	14.7992302405708	15.4003523067988	15.684969487673	15.1858073465509	A0A0H3GRW6	KPHS_33600	Transport protein
1509	A0A0H3GRW9	panD	20.0772815522354	20.1146838252235	20.3781946398913	19.6830420829831	19.6626441295134	19.762734984237	20.1914542935992	20.1397506476855	20.0356902840154	A0A0H3GRW9	panD	Aspartate 1-decarboxylase
1510	A0A0H3GRX0	KPHS_21130	14.0558096584657	13.4379017370192	14.2696198989247	9.81162011390804	9.81870287158063	9.8248176681962	10.2277739446533	10.2958094542839	10.3456368330471	A0A0H3GRX0	KPHS_21130	Carboxymuconolactone decarboxylase-like domain-containing protein
1511	A0A0H3GRX1	KPHS_33650	12.640864035268	12.4102683618207	10.3892034278555	12.5332841947689	11.7790140710282	12.4843571899382	12.4581121872195	12.1307722858458	10.3456368330471	A0A0H3GRX1	KPHS_33650	Uncharacterized protein
1512	A0A0H3GRX4	argD.1	16.1068553537194	16.5656067304144	16.0968888117436	16.4589523649233	16.3224268178824	16.5154344519982	15.6979063164398	15.4776649517668	15.6000546328724	A0A0H3GRX4	argD	Acetylornithine/succinyldiaminopimelate aminotransferase
1513	A0A0H3GRX5	KPHS_22840	10.299664715647	10.2846819867078	10.3892034278555	10.196282029108	11.7624341033491	10.6256029917808	10.7640004235258	11.4270815967939	10.3650240818462	A0A0H3GRX5	KPHS_22840	Uncharacterized protein
1514	A0A0H3GRX7	gluQ	16.8684359193597	16.7566450078326	17.2138602105701	16.4034001452866	16.2067171874081	16.4840050432689	16.7356363715385	16.835414218221	16.5920771282844	A0A0H3GRX7	gluQ	Glutamyl-Q tRNA(Asp) synthetase
1515	A0A0H3GRY3	KPHS_33750	14.7631813306785	15.0189467872713	15.6101377771172	14.4665933694878	14.6241350035066	14.6149966213468	14.3413325427559	14.1922636171363	10.3456368330471	A0A0H3GRY3	KPHS_33750	Copper resistance protein C
1516	A0A0H3GRY6	KPHS_21280	17.2829126202969	16.8510607394584	17.1247895617469	18.0655419792798	18.0765908732292	17.7320746209687	16.4603908050067	16.6022397812094	16.2829849029137	A0A0H3GRY6	KPHS_21280	PTS system, N,N'-diacetylchitobiose-specific IIB component
1517	A0A0H3GRY8	KPHS_33800	10.299664715647	10.2846819867078	10.3892034278555	12.646724118579	11.9701247316782	13.092937117437	12.592542410808	10.2958094542839	10.3456368330471	A0A0H3GRY8	KPHS_33800	Tellurite resistance TerB family protein
1518	A0A0H3GRZ4	KPHS_33850	10.299664715647	15.5681588413438	16.2372522107908	15.2888302231111	9.81870287158063	9.8248176681962	10.2277739446533	10.2958094542839	10.3456368330471	A0A0H3GRZ4	KPHS_33850	Phosphogluconate dehydratase
1519	A0A0H3GRZ8	KPHS_21380	18.3399014621263	18.4450258350138	18.0403140602767	18.4423686348413	18.5703173591493	18.2858425870545	19.4581257425879	19.6459703467848	19.8183501784647	A0A0H3GRZ8	KPHS_21380	Sodium:dicarboxylate symporter family protein
1520	A0A0H3GRZ9	KPHS_33900	22.5092540736996	22.4111757568881	22.6516446663664	21.3517254766225	21.3588082333988	21.3861707548421	21.4319705264111	21.5107724411098	21.5552265936898	A0A0H3GRZ9	KPHS_33900	Pyruvate kinase
1521	A0A0H3GS04	rpsP	19.6842191847064	19.5370533957345	18.8743938260041	18.6906803529064	18.4298313964583	18.689118864749	20.1526350795319	19.8557034388459	19.504612133161	A0A0H3GS04	rpsP	Small ribosomal subunit protein bS16
1522	A0A0H3GS09	KPHS_21480	21.1436050259412	21.0206396819747	20.4752190126699	20.8680102022082	20.9394835201228	20.8570616757558	19.1382746192151	19.4711832931764	19.5421	A0A0H3GS09	KPHS_21480	Outer membrane protein W
1523	A0A0H3GS11	KPHS_09010	15.553741682147	16.2791013116119	16.136679746814	14.6976741261124	14.9618386994679	9.8248176681962	15.0491746338612	10.2958094542839	10.3456368330471	A0A0H3GS11	KPHS_09010	Iron-hydroxamate transporter substrate-binding subunit
1524	A0A0H3GS12	KPHS_34000	14.0329760562667	14.7070766092449	14.9874846249769	13.8606868272967	14.3017794263013	14.5508882746978	14.2036294213236	14.0918832383904	13.8725011089955	A0A0H3GS12	KPHS_34000	dATP pyrophosphohydrolase
1525	A0A0H3GS15	KPHS_21530	10.299664715647	10.2846819867078	10.3892034278555	14.0947469277689	13.139278872686	14.1135974620503	14.0616464583348	14.1476645601465	13.856	A0A0H3GS15	KPHS_21530	Dehydrogenase
1526	A0A0H3GS17	KPHS_09060	12.5525386204157	12.3911292345291	12.0291964738565	12.8356616223654	13.3117947727924	13.4322436438352	13.925322571756	13.5384162071931	14.4423350559818	A0A0H3GS17	KPHS_09060	Glycine transporter domain-containing protein
1527	A0A0H3GS18	KPHS_23340	10.299664715647	10.2846819867078	10.3892034278555	15.2690220058229	15.285463555197	15.5450551966787	15.2867452430089	14.9269296650155	15.4670175632657	A0A0H3GS18	KPHS_23340	Zinc-binding oxidoreductase
1528	A0A0H3GS19	cmoA	18.0491744442266	17.8913073300327	18.2726378245701	17.7031628006531	17.6508421967103	17.8489200899714	18.4347424824306	18.5238585940399	18.8504630861317	A0A0H3GS19	cmoA	Carboxy-S-adenosyl-L-methionine synthase
1529	A0A0H3GS20	KPHS_40670	10.299664715647	10.2846819867078	10.3892034278555	15.4180756256038	15.4373942902429	15.5081094160179	15.9711987974187	15.8730488658254	16.2694196672018	A0A0H3GS20	KPHS_40670	Phosphatase
1530	A0A0H3GS24	KPHS_09110	14.7416059384108	14.3495953959619	13.4415085988954	18.2404115055558	18.4090051249108	14.453146836294	14.4682914781182	14.3141694559704	19.0874544247092	A0A0H3GS24	KPHS_09110	Carbohydrate diacid transcriptional activator CdaR
1531	A0A0H3GS27	KPHS_23440	16.8146259035069	16.8378715284865	17.2577682421203	15.8302653272075	15.682345752516	15.6531545062899	15.2318714199108	15.1487766489242	15.268362967465	A0A0H3GS27	KPHS_23440	Uncharacterized protein
1532	A0A0H3GS28	KPHS_21630	15.0647500214149	15.1204037580423	15.0827371497006	14.606803450294	14.4271639848728	14.5308606606664	15.3665559522242	15.5088604935646	15.1877332026134	A0A0H3GS28	KPHS_21630	Anthranilate synthase component 1
1533	A0A0H3GS29	KPHS_40820	12.6224158344589	12.9610394752758	11.485943403201	11.5082133678898	10.5697024239774	11.8004544173757	11.7278461505994	10.2958094542839	10.3456368330471	A0A0H3GS29	KPHS_40820	Glycine betaine transporter membrane protein
1534	A0A0H3GS30	rpsB	23.6719834247627	23.7387947922892	23.4810707117417	23.097227452301	22.9279874530348	22.8555385859134	23.8224852692259	23.8487005844016	23.9506164144455	A0A0H3GS30	rpsB	Small ribosomal subunit protein uS2
1535	A0A0H3GS31	ttcA	18.2262964434853	18.0226289303956	18.1361397813101	17.3805997141492	17.2773272204312	17.2793849207359	18.0792405096716	18.2738488544876	18.0508479140407	A0A0H3GS31	ttcA	tRNA-cytidine(32) 2-sulfurtransferase
1536	A0A0H3GS33	KPHS_40870	17.5474341724323	17.5268288393628	17.5803987589099	16.6770178459524	16.6559687368822	16.7239638720985	17.1535253412219	16.9349279652048	16.9179	A0A0H3GS33	KPHS_40870	Transcriptional repressor MprA
1537	A0A0H3GS34	KPHS_21680	18.0417084791772	17.9569157303161	18.5609542108106	17.3279539928859	16.8471720719237	17.2022825504821	18.0366611406695	18.0672606724755	18.1659232980819	A0A0H3GS34	KPHS_21680	Pseudouridine synthase
1538	A0A0H3GS37	uppS	16.8413918392483	16.7241238105511	16.8827337551473	16.4725093563124	16.1810337796195	16.3979739502948	17.0946687891041	17.2868655590923	17.341635165276	A0A0H3GS37	uppS	Ditrans,polycis-undecaprenyl-diphosphate synthase ((2E,6E)-farnesyl-diphosphate specific)
1539	A0A0H3GS39	KPHS_21730	19.4266804302225	19.333152431708	20.1909162456383	18.6379575853001	18.4676843279254	18.6941870995644	18.1600380572239	18.373377786243	18.3397962921733	A0A0H3GS39	KPHS_21730	Protein yciN
1540	A0A0H3GS40	KPHS_23590	15.4563481439474	14.8085290283582	14.1394487822325	14.2868369503255	14.0973701175266	14.2763757488221	14.9516704253773	14.969864770817	10.3456368330471	A0A0H3GS40	KPHS_23590	AsmA family protein
1541	A0A0H3GS41	KPHS_40970	20.9188988556974	20.9119984804505	20.7421576747782	21.2358915013626	21.1371292058242	21.2720990228436	20.9487036377835	21.0903619511948	20.8641771654082	A0A0H3GS41	KPHS_40970	Lipoprotein
1542	A0A0H3GS43	lpxD	18.0379042379532	17.7857972398907	17.9225247994341	17.2356089656858	17.398071603246	17.3319024369293	17.4822469238817	17.2240647721303	17.398	A0A0H3GS43	lpxD	UDP-3-O-(3-hydroxymyristoyl)glucosamine N-acyltransferase
1543	A0A0H3GS44	KPHS_23640	15.8147736639767	16.0398948973759	16.1854903891818	17.1533393715685	17.1542235508259	17.0559843200141	15.0832314348149	15.2359612871189	15.1933625769908	A0A0H3GS44	KPHS_23640	Phenylacetaldehyde dehydrogenase
1544	A0A0H3GS46	recA	19.873909857167	19.952670330667	19.806142760923	19.528526606952	19.5449246024659	19.4331347247732	20.0002065473185	20.0238887762984	20.2306051997614	A0A0H3GS46	recA	Protein RecA
1545	A0A0H3GS48	KPHS_21830	16.2540744928985	16.339361499905	15.8412884738642	15.7156201444217	15.6376915471649	15.771085931222	16.2602218247034	16.4991527911755	16.7361149269691	A0A0H3GS48	KPHS_21830	Uncharacterized protein
1546	A0A0H3GS49	KPHS_34300	13.9983918203803	14.1697740239833	14.6265271645026	14.7830246340025	14.7087909751029	14.8996718371453	14.4265599681265	14.2290638394555	14.7180294297093	A0A0H3GS49	KPHS_34300	Dihydrodipicolinate synthase
1547	A0A0H3GS50	KPHS_09310	16.2401692941463	16.2578772417569	15.9967494423694	15.7279919499044	15.7453872495185	15.7228996514091	16.4307245179887	16.5051489330541	16.5727366051384	A0A0H3GS50	KPHS_09310	DNA polymerase III subunit alpha
1548	A0A0H3GS51	KPHS_41070	16.9894417494327	17.2873265309648	17.0439562974344	16.2012592501228	16.3886288155231	16.1263138463155	16.5331391708818	16.5985302098886	16.5405072291589	A0A0H3GS51	KPHS_41070	Lytic murein transglycosylase B
1549	A0A0H3GS53	KPHS_34350	16.0839104715758	15.7291490296688	15.6492078373294	15.6400736213413	15.2334852617872	15.7835591762953	15.5788733439496	15.774835677007	15.329946512058	A0A0H3GS53	KPHS_34350	LuxR/UhpA-family transcriptional activator for cell division
1550	A0A0H3GS59	KPHS_23840	18.7226953407417	18.920137582165	18.5976292877326	17.7598088939704	17.4936406319681	17.8220590259241	18.1570599799957	18.3069787149812	18.3259901080314	A0A0H3GS59	KPHS_23840	ATP-dependent helicase
1551	A0A0H3GS61	KPHS_41270	14.2470364010406	14.4825928298132	15.0413094736835	12.2160588530437	9.81870287158063	10.6699999918664	10.2277739446533	10.2958094542839	10.3456368330471	A0A0H3GS61	KPHS_41270	Hydrogenase 3 large subunit C-terminal protease
1552	A0A0H3GS62	KPHS_23890	10.299664715647	10.2846819867078	10.3892034278555	15.2724503887841	15.3714174328511	15.3599783230726	15.6809828607304	15.8115066769334	15.1029372379002	A0A0H3GS62	KPHS_23890	Regulatory protein MarR
1553	A0A0H3GS63	KPHS_21980	15.4783415804404	15.4468481241248	15.2531613157546	14.8973382292054	15.0252572133414	14.8710281677971	15.2061106502368	15.4793	15.9690658402824	A0A0H3GS63	KPHS_21980	Peptide ABC transporter ATP-binding protein
1554	A0A0H3GS64	KPHS_41320	16.1732284695459	16.510818076219	15.9916181200218	9.81162011390804	9.81870287158063	9.8248176681962	10.2277739446533	10.2958094542839	10.3456368330471	A0A0H3GS64	KPHS_41320	Hydrogenase 3 membrane subunit
1555	A0A0H3GS68	KPHS_22080	14.8389513369988	14.712222176411	14.6031132901063	14.5380519507983	14.4092214336857	14.6311750067963	15.069101244726	14.9149029177653	14.8047668625464	A0A0H3GS68	KPHS_22080	Phage shock protein operon transcriptional activator
1556	A0A0H3GS69	KPHS_41370	17.679672541484	17.6676181308328	17.9157993221537	9.81162011390804	9.81870287158063	9.8248176681962	10.2277739446533	10.2958094542839	10.3456368330471	A0A0H3GS69	KPHS_41370	Hydrogenase maturation factor HypB
1557	A0A0H3GS70	KPHS_22130	17.2196897682726	17.1661065673261	17.4437525126071	16.9154558931205	16.7237436196606	16.860427078586	16.8746482349308	17.055431948242	17.0867514658424	A0A0H3GS70	KPHS_22130	Enzyme
1558	A0A0H3GS71	KPHS_41420	15.0453744327934	15.2415506215331	14.5267399283524	13.8977436196874	13.9483954944173	13.8506008867033	14.0931628943792	14.1758191832496	14.2272994137108	A0A0H3GS71	KPHS_41420	Formate hydrogen-lyase transcriptional activator
1559	A0A0H3GS72	KPHS_24040	10.299664715647	10.2846819867078	10.3892034278555	16.000910939681	16.5631031058393	9.8248176681962	10.2277739446533	15.9481387499293	10.3456368330471	A0A0H3GS72	KPHS_24040	NAD-linked aldehyde dehydrogenase A
1560	A0A0H3GS73	KPHS_09360	18.1808243396116	18.2287815829537	18.7112984770389	18.3179583226307	18.4048778553323	18.5955423382281	17.5590893001434	16.963523701365	17.3644549572952	A0A0H3GS73	KPHS_09360	Rof protein
1561	A0A0H3GS75	KPHS_41470	13.975292054989	13.8730715798097	13.8516390946449	14.0722899970226	13.5577830712893	13.5879468111798	13.6111608678279	14.039712531594	14.2685142797307	A0A0H3GS75	KPHS_41470	PTS system, lactose/cellobiose family IIC component
1562	A0A0H3GS77	KPHS_34400	13.754086380824	13.2780963551303	13.8884075363614	17.1434499737134	17.1218725716434	16.9898863791438	15.3571059786875	15.1791101354321	15.5770273649926	A0A0H3GS77	KPHS_34400	Cytoplasmic alpha-amylase
1563	A0A0H3GS78	proS	19.9889754889612	19.8811907233656	20.1049260569565	19.1401264880639	19.2863097461444	19.3318971805115	19.8203087658127	19.847731001237	20.0597864964474	A0A0H3GS78	proS	Proline--tRNA ligase
1564	A0A0H3GS79	KPHS_22230	17.2377988204869	17.1462365952541	17.5594502894786	17.1492546101935	17.2354578030296	17.2216415372955	17.0522847108191	17.1335545878993	17.0815	A0A0H3GS79	KPHS_22230	Periplasmic murein tripeptide (L-Ala-gamma-D-Glut-m-DAP) permease
1565	A0A0H3GS80	KPHS_41520	16.063316984077	16.1792942266515	16.3215247532596	15.462633317977	15.3451856172129	15.3272007121257	15.9003878471092	15.8607348414961	15.9294486129839	A0A0H3GS80	KPHS_41520	HTH lacI-type domain-containing protein
1566	A0A0H3GS83	KPHS_09460	18.5981366034184	18.4286732324964	18.5869614191211	17.7763355553654	17.6849695790073	17.7047549287041	18.4067396112441	18.2629519196235	18.4291015306431	A0A0H3GS83	KPHS_09460	DL-methionine transporter ATP-binding subunit
1567	A0A0H3GS84	KPHS_41570	10.299664715647	10.2846819867078	10.3892034278555	14.4294213179052	13.9208007490441	14.6870849335326	14.7420242292797	14.9376829759514	15.1648353963468	A0A0H3GS84	KPHS_41570	Nitrous oxide-stimulated promoter family protein
1568	A0A0H3GS86	KPHS_34500	14.5131829340795	13.7424376024791	14.2567598412498	14.9899980070057	14.8952883892071	14.953038401408	14.7623653580913	14.6763408776657	14.5532885404297	A0A0H3GS86	KPHS_34500	HD/PDEase domain-containing protein
1569	A0A0H3GS87	KPHS_24190	20.4875598266134	20.3589204174088	20.7900921199774	19.8254862200367	19.8929415442552	19.9795461919437	20.1526350795319	20.0744820376168	20.1254410122238	A0A0H3GS87	KPHS_24190	mannose-6-phosphate isomerase
1570	A0A0H3GS88	KPHS_09510	17.4864828710994	17.6261573435831	17.7420631185461	17.0674117179981	16.9553429558365	17.1429878867289	17.346427299372	17.475628242394	17.8524621588263	A0A0H3GS88	KPHS_09510	UPF0294 protein KPHS_09510
1571	A0A0H3GS91	KPHS_24240	10.299664715647	10.2846819867078	10.3892034278555	14.6404594502105	14.3891386465524	14.3391126197474	14.8497230356112	14.4241030333524	14.5152570274999	A0A0H3GS91	KPHS_24240	DUF1850 domain-containing protein
1572	A0A0H3GS92	rnhA	16.7145335175302	16.5345637247737	16.1529472166788	16.0697404921864	16.3391045901217	16.1138192057185	16.8903000805924	16.864822559217	16.7326094530418	A0A0H3GS92	rnhA	Ribonuclease H
1573	A0A0H3GS96	KPHS_09610	14.4922098403334	14.5473255728871	14.6403845266219	14.8677356470161	15.0458623264785	14.7706847707401	15.2738184872953	15.0998503157427	15.2714070320439	A0A0H3GS96	KPHS_09610	Acyl-coenzyme A dehydrogenase
1574	A0A0H3GS98	KPHS_22430	10.299664715647	10.2846819867078	10.3892034278555	14.5488947156533	14.2150061950531	14.088464027364	16.238356057123	16.359345537956	16.3256306338723	A0A0H3GS98	KPHS_22430	Gp20
1575	A0A0H3GSA0	KPHS_24290	20.3620290439154	20.3350736951685	20.5213891571506	19.2412196204166	19.3088319910628	19.2508558506314	19.7154936085489	19.6500802278476	19.7815450110212	A0A0H3GSA0	KPHS_24290	YdgH/BhsA/McbA-like domain-containing protein
1576	A0A0H3GSA2	nqrB	18.5993630012318	18.4385857996563	18.6227056293748	18.4495518792854	18.5749771813051	18.4076217990436	18.4752793599321	18.6460582457809	18.8738947179657	A0A0H3GSA2	nqrB	Na(+)-translocating NADH-quinone reductase subunit B
1577	A0A0H3GSA5	KPHS_24340	20.0456734579471	20.2861641361551	19.722383616784	19.8254862200367	19.7566201902366	19.5289899802121	19.9967023665292	19.8499338797101	20.2964930752154	A0A0H3GSA5	KPHS_24340	NAD(P) transhydrogenase subunit beta
1578	A0A0H3GSA6	KPHS_09710	14.8074344839854	13.8368829186716	10.3892034278555	14.4325	14.4727244771416	14.4286462548054	15.1404	15.0269817690699	15.2570967011532	A0A0H3GSA6	KPHS_09710	(Na+)-NQR maturation NqrM
1579	A0A0H3GSA7	truD	17.0572501398118	16.9785531512872	17.1252440932807	16.5450395192144	16.6482888925258	16.688037925139	16.9639941924841	17.2270136370078	17.0326203772286	A0A0H3GSA7	truD	tRNA pseudouridine synthase D
1580	A0A0H3GSA8	KPHS_22530	10.299664715647	10.2846819867078	10.3892034278555	13.3995541152588	12.7256248067812	12.665872825702	10.2277739446533	12.1420912279489	10.3456368330471	A0A0H3GSA8	KPHS_22530	Uncharacterized protein
1581	A0A0H3GSA9	KPHS_34700	10.299664715647	10.2846819867078	10.3892034278555	12.3450923107938	12.1335072387946	12.5213696075449	12.3717125978214	12.9702233001267	13.858519608927	A0A0H3GSA9	KPHS_34700	Yersiniabactin siderophore biosynthetic protein
1582	A0A0H3GSB0	cysC	15.4413492931275	15.5246697948514	15.6678375907722	16.1927436385904	16.4698708290334	16.2801740084705	16.1422003358367	15.8266858735102	15.6930897236787	A0A0H3GSB0	cysC	Adenylyl-sulfate kinase
1583	A0A0H3GSB1	gpt	21.065217165996	21.0502344489812	21.1909155312434	20.696587927911	20.8139526900868	20.8138084963295	21.2600179120256	21.5107724411098	21.4549217266595	A0A0H3GSB1	gpt	Xanthine-guanine phosphoribosyltransferase
1584	A0A0H3GSB2	KPHS_22580	15.464377818702	15.1975008830761	14.8216	9.81162011390804	9.81870287158063	9.8248176681962	10.2277739446533	10.2958094542839	10.3456368330471	A0A0H3GSB2	KPHS_22580	IS66-like element ISKpn24 family transposase
1585	A0A0H3GSB6	KPHS_09810	15.0099992604873	15.3755376122856	15.2694813772533	16.4725345540251	16.3412555572841	16.3101043636664	14.8622805264731	15.0053891662839	14.9970786291835	A0A0H3GSB6	KPHS_09810	4-aminobutyrate aminotransferase
1586	A0A0H3GSB7	cysH	16.6861679440101	16.6389775182312	16.797458933999	17.1360239768954	17.0033759032709	17.0514971404935	17.4049349166469	17.2054488220921	17.7252773780033	A0A0H3GSB7	cysH	Phosphoadenosine 5'-phosphosulfate reductase
1587	A0A0H3GSB9	KPHS_09860	17.7140448455157	17.9531106310528	18.0110992418023	17.7336074717264	17.6791445481426	17.7867031496057	16.9417977048082	16.8993181250273	16.7251349813888	A0A0H3GSB9	KPHS_09860	KpLE2 phage-like element, putative methyltransferase
1588	A0A0H3GSC0	queE	17.4731651452701	17.366147684343	18.0137245111603	16.9614990875095	16.7655644031944	16.8296082388538	17.2733476346277	17.2535830905126	16.5277644361243	A0A0H3GSC0	queE	7-carboxy-7-deazaguanine synthase
1589	A0A0H3GSC2	KPHS_09910	10.299664715647	11.5028190025303	11.2901432975961	11.3513280194725	11.7862621021763	11.5561282963639	10.2277739446533	10.2958094542839	10.3456368330471	A0A0H3GSC2	KPHS_09910	L-xylulose kinase
1590	A0A0H3GSC3	KPHS_34900	10.299664715647	10.2846819867078	10.3892034278555	15.5663823714758	15.5116652019351	15.4303413364779	15.6854891209657	15.4199125405941	15.5943925361638	A0A0H3GSC3	KPHS_34900	Restriction endonuclease type IV Mrr domain-containing protein
1591	A0A0H3GSC4	KPHS_42020	16.4586871654126	16.3666295526398	16.5475924016555	16.0625269351655	16.209598921155	15.7278699668073	15.6502073993824	16.1427314476158	16.0707845792644	A0A0H3GSC4	KPHS_42020	Nucleoside triphosphate pyrophosphohydrolase
1592	A0A0H3GSC7	KPHS_34950	10.299664715647	10.2846819867078	10.3892034278555	12.9924181468757	12.8252470522973	12.9204202451172	13.476844878635	13.7028728539955	13.2094433813782	A0A0H3GSC7	KPHS_34950	Endonuclease GajA/Old nuclease/RecF-like AAA domain-containing protein
1593	A0A0H3GSC8	KPHS_42070	16.7196910603489	16.8612080976437	16.9828192343963	17.579355713896	17.4255115903466	17.4472119875679	16.6247853691162	16.6454432342068	16.7272021990398	A0A0H3GSC8	KPHS_42070	Glucarate dehydratase
1594	A0A0H3GSD1	KPHS_35000	17.1680440429217	16.0721281141462	17.7711080754549	19.0476723514005	18.6524860133012	18.9049345582809	18.2190705731712	17.5417577211137	18.372782117607	A0A0H3GSD1	KPHS_35000	Dehydrogenase
1595	A0A0H3GSD2	KPHS_42120	16.9789687556372	16.3132798446464	16.489471867599	16.4152337267547	16.452490749526	16.3279935956162	16.3841	16.2533759124672	15.0751089068055	A0A0H3GSD2	KPHS_42120	YqcC-like domain-containing protein
1596	A0A0H3GSD7	KPHS_24440	17.2332693581705	17.8817060625565	17.8005836619251	16.7369835252049	16.5906383574739	16.8003470211029	17.268591938952	17.4213174148969	17.2152814415371	A0A0H3GSD7	KPHS_24440	Smr domain-containing protein
1597	A0A0H3GSD9	KPHS_10110	10.299664715647	10.2846819867078	10.3892034278555	17.3956805201446	17.2320814862012	17.1458290482005	17.7308655031417	17.7390157776953	17.8937879848039	A0A0H3GSD9	KPHS_10110	Rho termination factor N-terminal domain-containing protein
1598	A0A0H3GSE0	KPHS_42170	20.2375817804351	20.3470463268961	20.112767393617	20.3126731516736	20.3197559084504	20.2812016807808	20.0577759823333	20.2972917811506	20.4316525432802	A0A0H3GSE0	KPHS_42170	L-serine dehydratase
1599	A0A0H3GSE2	KPHS_24490	14.6783586218225	14.6013733233655	14.8482521909213	15.041690060304	15.1198256386114	15.1011479755768	14.7240777746053	14.6870426657495	14.457957549625	A0A0H3GSE2	KPHS_24490	3-carboxy-cis,cis-muconate cycloisomerase
1600	A0A0H3GSE6	KPHS_35150	14.6073587811979	15.1697826411082	15.5066929213933	14.9503587400603	15.0627871576123	15.1812512881157	15.2206729037817	15.2499	15.2752146066204	A0A0H3GSE6	KPHS_35150	EAL domain-containing protein
1601	A0A0H3GSE8	KPHS_24540	18.1415775888135	18.1365015869885	17.878057128249	15.6337511096065	15.6260690613095	14.649861538247	16.761597808465	16.8664731864797	16.4521448150965	A0A0H3GSE8	KPHS_24540	Tartrate:succinate antiporter
1602	A0A0H3GSF2	KPHS_24590	16.2242934835266	16.1647781195888	16.0956637276717	15.0706929230935	14.8520464430338	14.8376286176545	14.9653304798622	15.3445603092919	14.7970374772548	A0A0H3GSF2	KPHS_24590	Transcriptional regulatory protein
1603	A0A0H3GSF5	KPHS_35250	21.2245249834816	21.1963668837376	21.3206065464645	20.5698308475404	20.4857657642658	20.4997000584859	20.3599598772011	20.6389828685504	20.6985912054082	A0A0H3GSF5	KPHS_35250	UPF0265 protein KPHS_35250
1604	A0A0H3GSF7	KPHS_24640	14.8071542630574	14.4586168777203	14.4214446558582	13.6265585862225	14.5152489046107	13.3893444859828	13.8862496933953	14.0757416085607	10.3456368330471	A0A0H3GSF7	KPHS_24640	LysR family bacterial regulatory protein for malonate utilization
1605	A0A0H3GSF9	KPHS_42370	13.9297863500573	13.805749940196	13.6454702152612	13.2044927956364	13.106144948574	13.8792423192403	13.3021794127701	13.074478867374	12.8144058717603	A0A0H3GSF9	KPHS_42370	DNA-binding transcriptional activator FucR
1606	A0A0H3GSG0	KPHS_35300	17.121552077191	17.1197495635473	17.2637127494081	16.768111287013	16.7740131102929	16.848474356669	17.3081004156293	17.4378119701578	17.6660500015741	A0A0H3GSG0	KPHS_35300	Exodeoxyribonuclease I
1607	A0A0H3GSG5	KPHS_35350	17.4792370993394	17.5727912016465	17.8620565968084	17.2135261241012	17.182285285139	17.3603123162096	17.1524239071133	17.0042607739267	17.1953690140336	A0A0H3GSG5	KPHS_35350	Enzyme
1608	A0A0H3GSG6	KPHS_42420	16.1792628936476	16.4105348460612	15.2876378680585	17.336708207738	15.6282869599935	16.8483077835085	16.766460274451	17.0279462340947	16.5254397399914	A0A0H3GSG6	KPHS_42420	cysteine desulfurase
1609	A0A0H3GSH0	KPHS_42470	16.6170052258231	16.5266688354506	16.6862136212905	15.8458879565259	16.0233138744474	15.990671427006	14.9414066385098	15.0687920703604	15.1362164788324	A0A0H3GSH0	KPHS_42470	Bifunctional adenosylcobalamin biosynthesis protein
1610	A0A0H3GSH1	hisH	16.3174087904301	16.6138898998102	16.9977635880161	16.4530774597039	16.0569322973216	16.3068705942698	16.6507928957578	16.8452882931002	16.7166222764926	A0A0H3GSH1	hisH	Imidazole glycerol phosphate synthase subunit HisH
1611	A0A0H3GSH4	KPHS_24840	10.299664715647	10.2846819867078	10.3892034278555	9.81162011390804	11.8232754541014	12.033189652662	10.2277739446533	10.2958094542839	10.3456368330471	A0A0H3GSH4	KPHS_24840	LysR family transcriptional regulator
1612	A0A0H3GSH7	KPHS_35450	10.299664715647	10.2846819867078	10.3892034278555	15.693741126539	15.3706703412167	15.3792775546252	16.4526187970379	16.632011877848	16.9193	A0A0H3GSH7	KPHS_35450	Galactosyl transferase
1613	A0A0H3GSH8	KPHS_23230	10.299664715647	10.2846819867078	10.3892034278555	12.6214987654668	13.1175636940268	12.5429754735587	10.2277739446533	13.3659345178838	10.3456368330471	A0A0H3GSH8	KPHS_23230	Regulatory protein TetR
1614	A0A0H3GSI1	KPHS_42570	17.9116892854428	17.9498608502383	17.2841991938184	16.936781157714	16.9282181219702	17.0280191907007	16.7882083531889	16.5191057672396	16.6111800298751	A0A0H3GSI1	KPHS_42570	Cobalamin biosynthesis protein CbiG
1615	A0A0H3GSI3	KPHS_24940	15.1176885525022	14.3799561903269	14.7491085471292	15.0224560983164	15.0451882685362	14.9205730985821	15.2111973766268	15.3579858177678	15.4526109949716	A0A0H3GSI3	KPHS_24940	UPF0257 lipoprotein KPHS_24940
1616	A0A0H3GSI4	KPHS_23280	10.299664715647	12.7604098197717	13.1443762530841	13.7769610782709	13.1248771306339	13.2564637325418	13.4276495011396	14.152407053105	14.0406873509778	A0A0H3GSI4	KPHS_23280	LysR family transcriptional regulator
1617	A0A0H3GSI5	ddl.1	19.1570418546818	19.1007062447949	19.1145034712071	18.2922176199312	18.323939806851	18.3094852371676	18.8850648041379	18.8072012544996	18.8722086523135	A0A0H3GSI5	ddl	D-alanine--D-alanine ligase
1618	A0A0H3GSI6	KPHS_42620	17.561956222177	17.4127165666373	17.7093213204482	17.461595269013	17.3278	17.2375679515132	16.9361887142493	16.9341347343162	17.153528682442	A0A0H3GSI6	KPHS_42620	Precorrin-8X methylmutase
1619	A0A0H3GSI7	KPHS_24990	17.518637347872	16.549238758436	16.9972409197603	18.3367531950515	18.2766929180104	18.2758920628914	16.783052796638	16.8685371665802	16.8801759080606	A0A0H3GSI7	KPHS_24990	Mannitol dehydrogenase
1620	A0A0H3GSI8	KPHS_23330	10.299664715647	10.2846819867078	10.3892034278555	14.5290279519295	14.5939731935811	14.7409002867315	14.9723049285616	14.5876970510626	15.4017484170139	A0A0H3GSI8	KPHS_23330	TetR-family trancriptional regulatory protein
1621	A0A0H3GSI9	KPHS_35550	18.361665344806	18.4028901598428	19.0409069449908	9.81162011390804	9.81870287158063	9.8248176681962	10.2277739446533	10.2958094542839	10.3456368330471	A0A0H3GSI9	KPHS_35550	dTDP-4-dehydrorhamnose 3,5-epimerase
1622	A0A0H3GSJ0	KPHS_10660	14.8232789727094	15.3688222722307	14.1863962795193	18.2798	18.2788230687448	18.1957277508481	16.3597587965651	16.2580026599954	16.0235795197249	A0A0H3GSJ0	KPHS_10660	Phosphate starvation-inducible protein PsiF
1623	A0A0H3GSJ2	KPHS_42670	16.5444583466425	16.2026864560607	16.1271850085542	14.7900741384548	14.5739325429213	14.8341258062265	10.2277739446533	10.2958094542839	10.3456368330471	A0A0H3GSJ2	KPHS_42670	Propanediol utilization: polyhedral bodies
1624	A0A0H3GSJ5	KPHS_10710	13.9610550814496	14.0803058322821	14.5500338130452	17.1054037262411	16.9486867753892	17.1756484716474	14.8737727028007	14.5926609331625	14.6095949904928	A0A0H3GSJ5	KPHS_10710	Protein YaiA
1625	A0A0H3GSJ9	sbcC	15.1381829544721	17.9182898819594	15.0393205219735	16.6753440015969	17.3597938096694	17.3464964736707	15.2000071776462	15.3528864237893	15.2983413792683	A0A0H3GSJ9	sbcC	Nuclease SbcCD subunit C
1626	A0A0H3GSK0	KPHS_23430	12.8169899238778	12.9232733062867	13.4099371947841	9.81162011390804	11.8221566940707	11.3434562829877	10.2277739446533	10.2958094542839	10.3456368330471	A0A0H3GSK0	KPHS_23430	Inner membrane protein
1627	A0A0H3GSK2	KPHS_35700	15.8410907682859	16.0986053194257	15.8890950937282	16.2730017041261	16.6100470776708	16.2467397703908	18.7889375725704	18.7822269073635	18.7634283495458	A0A0H3GSK2	KPHS_35700	Surface assembly of capsule
1628	A0A0H3GSK4	KPHS_10810	16.373593518085	16.4666145713067	16.0621695030599	15.7191117789245	15.5608064367105	15.5493894193662	16.4958156014544	16.406677385067	16.5136179013324	A0A0H3GSK4	KPHS_10810	Proline permease
1629	A0A0H3GSK5	dbpA	14.7959909379444	14.9200298771151	15.0782121547031	13.9906034230936	14.0489867938236	14.1361510024816	14.6816607187242	15.0345744900184	15.4376068983066	A0A0H3GSK5	dbpA	ATP-dependent RNA helicase DbpA
1630	A0A0H3GSK6	KPHS_25190	10.299664715647	10.2846819867078	10.3892034278555	11.7558947254669	12.3010256180484	12.3787913666405	10.2277739446533	10.2958094542839	10.3456368330471	A0A0H3GSK6	KPHS_25190	3-oxo-tetronate kinase
1631	A0A0H3GSK7	KPHS_35750	17.4778205401421	17.4989747817916	17.2473774775349	16.7527143582795	16.8229275049041	16.7027456455868	17.2774719910513	17.4776667046183	17.5651742667953	A0A0H3GSK7	KPHS_35750	Transmembrane protein
1632	A0A0H3GSK8	KPHS_10860	11.9718320531521	12.2050608200619	12.4138072943735	11.353904065659	11.3410120625514	11.8108252793108	10.2277739446533	10.2958094542839	10.3456368330471	A0A0H3GSK8	KPHS_10860	Amidohydrolase 3 domain-containing protein
1633	A0A0H3GSL0	KPHS_25240	12.9935117828204	11.5841643604249	13.1172849647421	13.5030339796411	13.4607296425671	13.3947436148906	13.4437777990664	14.2987146296525	10.3456368330471	A0A0H3GSL0	KPHS_25240	RecF protein
1634	A0A0H3GSL1	KPHS_23530	17.9662874238299	18.1536885842964	18.1349820415669	17.2314754857068	17.1541446171191	17.0914459661968	17.5698624994852	17.6253742472274	17.6008359384099	A0A0H3GSL1	KPHS_23530	Pyruvate-flavodoxin oxidoreductase
1635	A0A0H3GSL2	KPHS_35800	14.8378543639343	15.2639322013304	14.3147679822046	15.1159404457361	14.8757148018124	14.6597581848843	15.5509634432472	14.8997795338534	15.7569243310531	A0A0H3GSL2	KPHS_35800	Chaperone
1636	A0A0H3GSL3	KPHS_10910	10.299664715647	10.2846819867078	10.3892034278555	9.81162011390804	12.6274502550537	13.1004471495702	10.2277739446533	10.2958094542839	10.3456368330471	A0A0H3GSL3	KPHS_10910	Ascorbate-specific PTS system EIIA component
1637	A0A0H3GSL4	KPHS_25290	14.9344430965738	14.9542006272829	14.5532802252811	14.2551678303098	13.9318858578252	14.2389544012372	14.6658154129137	14.792294007072	14.9613750761402	A0A0H3GSL4	KPHS_25290	Lac repressor
1638	A0A0H3GSL5	KPHS_42870	15.2539778669569	15.3488258328095	15.5131052681424	16.9406389138102	16.2672089955315	14.2155283651094	15.7833211789197	13.9736799880102	14.1749783791206	A0A0H3GSL5	KPHS_42870	threonine-phosphate decarboxylase
1639	A0A0H3GSL6	KPHS_23580	17.0678153394245	16.8872987148809	16.2697821811394	16.0906715544578	15.6148983086601	15.6234704048641	15.5138900794976	15.0722198524097	15.3464013159707	A0A0H3GSL6	KPHS_23580	Dicarboxylate transport
1640	A0A0H3GSL8	KPHS_35850	14.8692307473628	15.5919221400627	14.4604708886979	9.81162011390804	9.81870287158063	11.8077615097962	14.9715152630679	14.8321380073634	15.1089536405047	A0A0H3GSL8	KPHS_35850	Glutamate-aspartate symport protein
1641	A0A0H3GSL9	queA	18.8764479242937	18.6687862638413	18.9616128416692	18.4688983864748	18.3403123014634	18.5205319436574	18.9367402366144	19.0626379848745	19.5124432344043	A0A0H3GSL9	queA	S-adenosylmethionine:tRNA ribosyltransferase-isomerase
1642	A0A0H3GSM0	recB	15.5764519453908	15.7676642403931	15.4732046482664	15.0149946573537	14.8828850583029	14.7785305681577	15.3306807122481	15.7769407236582	15.9982803532471	A0A0H3GSM0	recB	RecBCD enzyme subunit RecB
1643	A0A0H3GSM3	KPHS_35900	16.8029809314198	17.0785673572616	13.5233910832554	15.7490577565148	16.1220469199668	14.8765120229618	16.1925720139725	16.9432306633495	16.4189714109524	A0A0H3GSM3	KPHS_35900	histidine kinase
1644	A0A0H3GSM9	KPHS_11060	18.0504179835688	17.9791379557673	18.1199	17.5081059164846	17.5982939665646	17.7482918794383	17.9346701737923	17.8878669543968	17.9806949810797	A0A0H3GSM9	KPHS_11060	Riboflavin biosynthesis protein RibD
1645	A0A0H3GSN0	rppH	19.3135564616024	19.5817156896059	19.4091515214442	19.1704688233737	18.9812488168535	19.1024340026691	19.2277568541118	10.2958094542839	19.8774831335431	A0A0H3GSN0	rppH	RNA pyrophosphohydrolase
1646	A0A0H3GSN3	KPHS_11110	16.7876380772998	16.3984336942836	17.0532513055483	18.3573410425144	18.3130856457651	18.5259239634002	16.5674404190679	16.2956001040999	16.6500038246821	A0A0H3GSN3	KPHS_11110	NAD(P)H-dependent xylose reductase
1647	A0A0H3GSN6	KPHS_43070	16.8270347674152	16.8495129348935	16.9954755151116	16.7003683582985	16.5334429559166	17.0917439872422	17.0510694021892	16.5801029212382	16.4422307243371	A0A0H3GSN6	KPHS_43070	Aldo-keto reductase
1648	A0A0H3GSN8	KPHS_11160	12.5926061648871	12.2893020471273	12.7977681707462	12.9295365171616	12.6797099149746	12.889514958239	10.2277739446533	10.7035266044866	10.3456368330471	A0A0H3GSN8	KPHS_11160	Activator of Hsp90 ATPase homologue 1/2-like C-terminal domain-containing protein
1649	A0A0H3GSN9	KPHS_36050	16.0967245626325	15.8055305796147	15.9662744283583	15.3751983846579	15.2237398583765	15.4821546692676	15.6948574161352	15.9567843040182	16.133996824921	A0A0H3GSN9	KPHS_36050	LacI family sugar-binding transcriptional regulator
1650	A0A0H3GSP1	KPHS_43120	13.3724511895023	13.335303345733	13.3646	13.2165186979686	13.6483314888749	13.6628058168857	12.7892502366663	11.8124132000817	13.588822593526	A0A0H3GSP1	KPHS_43120	GnaT-family acetyltransferase
1651	A0A0H3GSP2	azoR	17.6359663532393	17.3921368415961	18.0961055563083	16.3910555021463	16.2533158770425	16.5035371975034	16.8204	16.7702694334068	16.6260254754584	A0A0H3GSP2	azoR	FMN dependent NADH:quinone oxidoreductase
1652	A0A0H3GSP4	KPHS_25640	13.4177262707036	14.5008777101804	13.4989787835475	14.1855876922168	13.8188939759772	13.5888291647863	14.1170965310366	14.1832639189535	14.0805577957933	A0A0H3GSP4	KPHS_25640	LysR family transcriptional regulator
1653	A0A0H3GSP5	KPHS_11210	14.5713194324732	14.8344464518079	14.9590056797986	15.5080014324186	15.4798365130003	15.6699245385206	13.6426399779355	13.7237644648162	13.657406648371	A0A0H3GSP5	KPHS_11210	Oxidoreductase
1654	A0A0H3GSP6	lysA	18.0182288104928	18.0222825220866	18.3332978434052	15.9209377922185	15.9780074270622	15.812755699119	14.7857235411258	15.1219817178923	14.9260822259334	A0A0H3GSP6	lysA	Diaminopimelate decarboxylase
1655	A0A0H3GSP9	KPHS_23880	10.299664715647	10.2846819867078	10.3892034278555	12.8867488759854	12.8259179275641	9.8248176681962	10.2277739446533	10.2958094542839	10.3456368330471	A0A0H3GSP9	KPHS_23880	MFS transporter
1656	A0A0H3GSQ0	ade	10.299664715647	10.2846819867078	10.3892034278555	11.2775099804557	11.8564286705305	11.6957486755181	12.2653661989992	12.0781934257851	13.0347257689354	A0A0H3GSQ0	ade	Adenine deaminase
1657	A0A0H3GSQ3	KPHS_23930	17.9945698891295	18.0276246727904	17.9093410135319	18.5490386946337	18.666867531047	18.4518305171399	17.7596840445034	17.8754580535618	17.8688479243523	A0A0H3GSQ3	KPHS_23930	Glutamate dehydrogenase
1658	A0A0H3GSQ4	KPHS_36200	17.0727310685264	16.6292636689604	17.5444047021252	16.1870287856395	16.1767506271761	16.4931337471204	15.890194366703	15.5606797733357	16.240896211059	A0A0H3GSQ4	KPHS_36200	ATP-binding protein
1659	A0A0H3GSQ7	KPHS_25790	15.2159962002767	15.1178075957688	15.0386755536758	13.4782706882644	13.851980264067	13.5322081006708	14.200189931293	14.4176955746814	14.5200379146528	A0A0H3GSQ7	KPHS_25790	Uncharacterized MFS-type transporter KPHS_25790
1660	A0A0H3GSQ8	KPHS_36250	15.9289417743945	15.8140049698282	15.9570665119604	16.2021606310201	16.0848061747059	15.9890617976141	15.4524943648248	15.4779458934106	15.4370012328759	A0A0H3GSQ8	KPHS_36250	Two-component response-regulatory protein YehT
1661	A0A0H3GSQ9	astB	12.9695580502272	14.439956620318	13.2657175088926	12.0220429815672	9.81870287158063	9.8248176681962	12.7113987728257	10.2958094542839	12.8589461863808	A0A0H3GSQ9	astB	N-succinylarginine dihydrolase
1662	A0A0H3GSR0	KPHS_11360	20.7918936535683	20.8876143355654	20.7126134193377	20.2405234110323	20.3285261127464	20.2351052956525	20.4902161650723	20.6389828685504	20.932081189945	A0A0H3GSR0	KPHS_11360	Lipoprotein YajG
1663	A0A0H3GSR2	KPHS_25840	14.8085044271307	14.3617394481549	15.9247129564191	15.0360439367399	15.2789048804614	15.3817	14.9838624658723	15.2489092042764	15.4370872379011	A0A0H3GSR2	KPHS_25840	Propionate 3-nitronate monooxygenase
1664	A0A0H3GSR4	clpX	19.3389470849813	19.3932434996132	19.0123251767145	18.8274885712987	18.908168828622	18.8818415613102	19.4367882056839	19.3412890298978	19.3934692192733	A0A0H3GSR4	clpX	ATP-dependent Clp protease ATP-binding subunit ClpX
1665	A0A0H3GSR6	KPHS_25890	13.9206451073885	14.1085963023391	13.970176147056	13.9956269964486	14.2393427324618	14.0198	14.2761627324423	14.1839701218753	14.6071975323169	A0A0H3GSR6	KPHS_25890	DUF2132 domain-containing protein
1666	A0A0H3GSR8	KPHS_36350	17.3232721645972	17.0919932985569	17.4933633119335	16.3884269489364	16.7559220699807	16.6938735829528	17.6823774967972	17.2815240973493	17.7046523932507	A0A0H3GSR8	KPHS_36350	D-alanyl-D-alanine endopeptidase
1667	A0A0H3GSS0	KPHS_11460	14.3607262363503	14.5665835637888	14.0049623635861	13.7164481018777	14.0535982136813	14.1210788522251	13.4357568824681	13.5336537422643	10.3456368330471	A0A0H3GSS0	KPHS_11460	Helix-hairpin-helix DNA-binding motif class 1 domain-containing protein
1668	A0A0H3GSS2	KPHS_43420	14.4251633753875	14.8463016794503	14.9239816569887	9.81162011390804	11.8437799626576	9.8248176681962	10.2277739446533	10.2958094542839	10.3456368330471	A0A0H3GSS2	KPHS_43420	EAL domain-containing protein
1669	A0A0H3GSS3	KPHS_36400	18.1542905415002	18.0449571449634	18.3345138513617	17.0250286171248	17.0855464157764	17.0019170163683	16.6144541339012	16.7213400577958	16.6369091918239	A0A0H3GSS3	KPHS_36400	Phospho-beta-glucosidase
1670	A0A0H3GSS5	KPHS_24130	17.7192666826162	17.5272919149173	17.8053237907451	15.5739086412411	15.3293504001946	15.6743067760557	15.8184697181355	16.3156162720653	15.7745361292435	A0A0H3GSS5	KPHS_24130	Selenium delivery protein YdfZ
1671	A0A0H3GSS7	KPHS_43470	23.3394971693451	23.5830001326393	23.2244470277633	14.6755651058016	14.820446667373	9.8248176681962	15.8631784481962	15.3860965417601	14.7993897327432	A0A0H3GSS7	KPHS_43470	MrkA fimbrial protein
1672	A0A0H3GSS9	KPHS_24180	19.3932037024835	19.380974387946	19.4867088244293	19.5820236785911	19.6060606566381	19.6088635556818	20.085520946134	20.1535564339974	20.2835540311145	A0A0H3GSS9	KPHS_24180	DUF945 domain-containing protein
1673	A0A0H3GST3	KPHS_36500	15.2076806392883	15.4972997280665	14.8113483137977	14.8060556761752	14.9009178923691	14.7019758543719	15.089686103058	14.8285514423487	14.563258639029	A0A0H3GST3	KPHS_36500	Ribose/galactose/methyl galactoside import ATP-binding protein
1674	A0A0H3GST5	KPHS_24230	14.1118465678792	14.3596153640914	14.2256304132551	12.7468543461467	12.6984095707437	12.359071349697	12.6931490815123	10.2958094542839	10.3456368330471	A0A0H3GST5	KPHS_24230	histidine kinase
1675	A0A0H3GST6	KPHS_11610	16.5194637452852	10.2846819867078	16.8288406004237	15.7407858963427	9.81870287158063	15.1076366852237	15.4695015758254	10.2958094542839	10.3456368330471	A0A0H3GST6	KPHS_11610	Arc family DNA-binding protein
1676	A0A0H3GST7	KPHS_43570	15.0774883809218	14.9782403462703	15.3604370244972	9.81162011390804	12.3813449300129	9.8248176681962	10.2277739446533	10.2958094542839	10.3456368330471	A0A0H3GST7	KPHS_43570	Periplasmic chaperone
1677	A0A0H3GST9	KPHS_36550	17.1946926087626	17.3044434357969	17.6305247915091	17.1672615590981	17.2339050810765	17.0913714513152	17.1062870838409	17.1982416036604	16.8174850757502	A0A0H3GST9	KPHS_36550	S-formylglutathione hydrolase
1678	A0A0H3GSU0	KPHS_11660	15.8494971991827	15.7221614766621	15.7412705431965	15.2821579865427	15.1283817783208	15.3422304659858	15.9234519012675	16.1651989979489	16.2381540329916	A0A0H3GSU0	KPHS_11660	Metal/formaldehyde-sensitive transcriptional repressor
1679	A0A0H3GSU3	KPHS_26190	11.8437201517108	10.2846819867078	10.3892034278555	12.5326501365664	13.5170963496626	13.0674514123126	10.2277739446533	10.2958094542839	10.3456368330471	A0A0H3GSU3	KPHS_26190	Phosphoenolpyruvate-dependent PTS family enzyme IIA component
1680	A0A0H3GSU5	KPHS_11710	12.5693737162369	10.2846819867078	10.3892034278555	9.81162011390804	13.7439068493965	13.3192110511639	10.2277739446533	13.7751815030571	10.3456368330471	A0A0H3GSU5	KPHS_11710	Maltose ABC transporter membrane protein
1681	A0A0H3GSU6	KPHS_43670	10.299664715647	10.2846819867078	10.3892034278555	9.81162011390804	9.81870287158063	9.8248176681962	13.1504463663457	13.2083178681877	13.5734733334612	A0A0H3GSU6	KPHS_43670	Multidrug efflux system protein MdtO
1682	A0A0H3GSU7	KPHS_26240	13.1599571857704	13.7974641351813	13.1804415434075	12.0716713533611	12.7245178280588	12.6797968763448	12.9218457874496	12.5765376488758	12.5588583233023	A0A0H3GSU7	KPHS_26240	Transcriptional regulator
1683	A0A0H3GSU8	KPHS_24330	20.4984481345362	20.5981079005761	20.4634418545102	20.2860380415627	20.4216354624876	20.2067235128959	19.9368270593158	20.0487778987717	19.8852312615141	A0A0H3GSU8	KPHS_24330	NAD(P) transhydrogenase subunit alpha
1684	A0A0H3GSU9	KPHS_36650	19.1427939766015	19.1013906084136	19.567335050466	18.1886747579053	18.1855830959638	18.2149729212157	19.0858410513534	19.1612016536702	19.2362127036872	A0A0H3GSU9	KPHS_36650	Multiphosphoryl transfer protein
1685	A0A0H3GSV0	KPHS_11760	13.1755172286186	13.2849222799006	13.022455932118	12.8430338522107	13.1619162025041	12.7039924985612	13.3116678743936	13.1744885726366	13.6652809068973	A0A0H3GSV0	KPHS_11760	Maltoporin
1686	A0A0H3GSV3	uxuA	17.4319220041444	17.3261676863299	17.6447862304961	18.4301273050721	18.405	18.5434425379754	16.6467460293121	16.5062236342729	16.8302402234028	A0A0H3GSV3	uxuA	Mannonate dehydratase
1687	A0A0H3GSV7	KPHS_36750	10.299664715647	10.2846819867078	10.3892034278555	15.932103378228	16.1861599217665	16.2505055379887	15.9886924456869	16.7268512829909	15.4378647897226	A0A0H3GSV7	KPHS_36750	cyclic-guanylate-specific phosphodiesterase
1688	A0A0H3GSW0	KPHS_11860	17.1010218104364	17.1138417773499	16.9464598766187	16.0024370358358	16.3662614218467	16.2269106101182	16.2581577700225	16.3438341047395	16.2728156198477	A0A0H3GSW0	KPHS_11860	Hemolysin expression-modulating protein
1689	A0A0H3GSW1	deoC.1	10.299664715647	10.2846819867078	10.3892034278555	15.9919699478377	16.0786043809104	15.8694994503862	14.4717875506068	14.697195177559	14.7265109136196	A0A0H3GSW1	deoC	Deoxyribose-phosphate aldolase
1690	A0A0H3GSW3	prfB	18.8757599629241	18.7543201200252	19.1281204645132	18.8762256887774	18.8594942821125	18.8811927872913	19.1328119902588	19.049690702637	18.9609356179296	A0A0H3GSW3	prfB	Peptide chain release factor 2
1691	A0A0H3GSW4	KPHS_11910	17.6747352659405	17.8127843564487	17.5988872678866	17.2131717860173	17.3106125114621	16.9711013364007	17.8319314435444	17.8632036470634	18.0596180125915	A0A0H3GSW4	KPHS_11910	Potassium efflux protein KefA
1692	A0A0H3GSW6	KPHS_36850	10.299664715647	10.2846819867078	10.3892034278555	12.7519854482968	12.6954636504689	12.7891740082776	12.9635698796844	13.811581923021	14.031573244732	A0A0H3GSW6	KPHS_36850	LysR family transcriptional regulator
1693	A0A0H3GSW7	KPHS_43920	16.3598151408742	16.1243961108125	16.0545757274275	15.1569422954171	15.2853655391685	15.2985406034603	15.5541538297196	15.5210820536856	15.4512305263911	A0A0H3GSW7	KPHS_43920	Inner membrane protein
1694	A0A0H3GSW8	apt	18.5098953392717	18.5598824939533	18.8833349445197	17.8168077061048	17.7757379746068	17.7510513724646	18.0537406068487	18.1765420108887	18.2574323663658	A0A0H3GSW8	apt	Adenine phosphoribosyltransferase
1695	A0A0H3GSX3	htpG	22.031879624419	21.9478185430524	22.2015886729274	21.4981524743759	21.5320590121026	21.5113500251505	22.1294976022799	22.1908539360321	22.189576929824	A0A0H3GSX3	htpG	Chaperone protein HtpG
1696	A0A0H3GSX6	KPHS_26640	10.299664715647	11.9221817738374	12.4259289255852	9.81162011390804	12.0501057514906	11.6343108525982	10.2277739446533	10.2958094542839	10.3456368330471	A0A0H3GSX6	KPHS_26640	Phosphoglycerate transporter
1697	A0A0H3GSX7	KPHS_24380	14.1511222607782	14.2536663593386	10.3892034278555	14.289059160227	13.3237019116647	13.9449454084318	15.072725528233	15.5881070191684	15.9261967812315	A0A0H3GSX7	KPHS_24380	Methylated-DNA--protein-cysteine methyltransferase
1698	A0A0H3GSX9	KPHS_37000	18.0340061262698	17.9728960107846	17.8331858589218	16.8656514755044	17.0223887895828	16.752	17.3542858773683	17.6125889154349	17.8294498818838	A0A0H3GSX9	KPHS_37000	FAD:protein FMN transferase
1699	A0A0H3GSY0	KPHS_44070	17.9470412247154	18.1162335391767	17.6197672597115	17.3356973497753	17.047041169272	17.3957429725987	17.921799225365	17.946520645606	18.0737927612711	A0A0H3GSY0	KPHS_44070	FAD-binding domain-containing protein
1700	A0A0H3GSY1	KPHS_26690	14.9910980706569	10.2846819867078	10.3892034278555	19.0407424988604	19.4561497144908	18.7764119320943	16.7487310164534	17.0346222325068	17.2561	A0A0H3GSY1	KPHS_26690	Peptidoglycan-binding protein LysM
1701	A0A0H3GSY2	KPHS_24430	10.299664715647	10.2846819867078	10.3892034278555	13.4369048536894	12.9104315716639	13.889418957999	14.3534553930326	13.8883478992614	14.0311175108242	A0A0H3GSY2	KPHS_24430	DNA-binding transcriptional regulator
1702	A0A0H3GSY3	KPHS_12110	13.3694905416126	10.2846819867078	13.6281957607526	9.81162011390804	9.81870287158063	12.6605396779711	10.2277739446533	13.7194106867902	10.3456368330471	A0A0H3GSY3	KPHS_12110	Conjugal transfer protein TraB
1703	A0A0H3GSY4	rcsC	15.4847475593851	15.5857592493347	14.8040513312686	14.8522677397031	14.8455149396722	14.8080678390811	15.5155260456399	15.6273242653645	15.4250227639245	A0A0H3GSY4	rcsC	Sensor histidine kinase RcsC
1704	A0A0H3GSY5	KPHS_44120	18.6553565004954	18.5354010664381	18.8128653543263	17.4956435640666	17.3282034380984	17.5263833630399	17.3773	17.4391382130531	17.6180983324148	A0A0H3GSY5	KPHS_44120	D-3-phosphoglycerate dehydrogenase
1705	A0A0H3GSY7	KPHS_24480	13.4918611987243	13.7895011279559	14.2654935263889	9.81162011390804	9.81870287158063	9.8248176681962	13.7104456647965	10.2958094542839	13.2638400501764	A0A0H3GSY7	KPHS_24480	3-oxoadipyl-CoA thiolase
1706	A0A0H3GSY8	KPHS_12160	18.1494796593864	18.0972823847264	18.141814093749	17.5455186882628	17.5379147036429	17.4973828695623	17.6399629490097	17.9113553401376	17.7696701054274	A0A0H3GSY8	KPHS_12160	ABC transporter ATP-binding protein YbbL
1707	A0A0H3GSZ2	KPHS_24530	19.5143287535943	19.4866867279038	19.6989568183112	16.8644037516268	16.9961721644837	16.9479590804363	17.8499676453682	17.8634455915889	17.9459298757884	A0A0H3GSZ2	KPHS_24530	Fumarate hydratase class I
1708	A0A0H3GSZ3	epd	17.7325417127131	17.6910134115336	18.074527892696	17.0835786518777	16.987887440518	17.1841128820261	17.2888967570327	17.3848423382562	17.2896123058501	A0A0H3GSZ3	epd	D-erythrose-4-phosphate dehydrogenase
1709	A0A0H3GSZ4	KPHS_26840	10.299664715647	10.2846819867078	10.3892034278555	9.81162011390804	13.9362844114109	14.1955660052612	14.830705678358	10.2958094542839	15.0606243850128	A0A0H3GSZ4	KPHS_26840	LysR family transcriptional regulator
1710	A0A0H3GSZ6	KPHS_37150	14.6697101522129	14.6024285210764	15.266730064093	17.9343133553777	17.577065962718	17.9741219915235	16.8156628389309	17.0394246463882	16.9917475269925	A0A0H3GSZ6	KPHS_37150	Sn-glycerol-3-phosphate dehydrogenase subunit C
1711	A0A0H3GSZ7	KPHS_12210	15.4010420871946	14.9415614805865	15.6402439227184	15.2778185571909	15.3754883901215	15.2477029373686	15.099137893276	15.6110031688851	15.5031528762713	A0A0H3GSZ7	KPHS_12210	Acyl-CoA thioesterase I
1712	A0A0H3GSZ8	KPHS_44270	10.299664715647	10.2846819867078	10.3892034278555	11.3318907564794	11.3608773906593	9.8248176681962	10.2277739446533	10.2958094542839	10.3456368330471	A0A0H3GSZ8	KPHS_44270	Aldehyde dehydrogenase
1713	A0A0H3GSZ9	KPHS_26890	10.299664715647	10.2846819867078	10.3892034278555	12.6236751409133	13.4361042096614	13.8443887538386	12.2878424496523	10.2958094542839	10.3456368330471	A0A0H3GSZ9	KPHS_26890	PTS system, fructose-specific, IIB subunnit
1714	A0A0H3GT00	mqo	15.9408485127955	15.5078160182602	16.2731452441812	18.7617845916154	15.7414648470671	18.8249624580017	16.1669308865024	20.1258114701973	16.6395113213659	A0A0H3GT00	mqo	Probable malate:quinone oxidoreductase
1715	A0A0H3GT01	KPHS_37200	17.6520095820548	17.6458624177593	17.7855125578834	17.1288153907566	17.2146338225276	17.173436593875	17.5659284893467	17.6842270384982	17.9792512689044	A0A0H3GT01	KPHS_37200	CinA-like protein
1716	A0A0H3GT02	KPHS_26940	10.299664715647	10.2846819867078	10.3892034278555	12.8597161239633	12.7007339681909	13.025511596316	10.2277739446533	10.2958094542839	10.3456368330471	A0A0H3GT02	KPHS_26940	PTS system protein
1717	A0A0H3GT03	purK	17.3811492273485	17.5435231639175	17.7379550763041	17.502446699855	17.6257241268248	17.653069243564	18.3680514449209	18.2583543310133	18.4876528317186	A0A0H3GT03	purK	N5-carboxyaminoimidazole ribonucleotide synthase
1718	A0A0H3GT05	KPHS_37250	10.299664715647	10.2846819867078	10.3892034278555	13.5204737292364	13.448093505714	13.6173905889606	14.2083049907643	11.7913946350417	10.3456368330471	A0A0H3GT05	KPHS_37250	O-succinylbenzoic acid--CoA ligase
1719	A0A0H3GT08	cysS	19.4946498303121	19.7151461900017	19.8668568186942	18.9445431525376	18.9885	18.9237887216606	19.8061474360736	19.3554445812406	19.3595780332981	A0A0H3GT08	cysS	Cysteine--tRNA ligase
1720	A0A0H3GT09	KPHS_24730	16.5961657115333	16.5477771242464	16.6552451984579	16.0872857936218	16.3074574515685	16.1730329320709	16.2598926315028	15.9116647387193	16.2423841094331	A0A0H3GT09	KPHS_24730	Transport protein
[truncated: 4,734 more rows]
